# Supplementary material for: Five new species of the genus Ischnothyreus Simon, 1893 from Singapore
Source: Zookeys. 2016 Sep 19;(618):39–66. doi: 10.3897/zookeys.618.9451 (PMC5102049; doi:10.3897/zookeys.618.9451)
Supplement: XML Treatment for Ischnothyreus an [file zookeys.618.9451-treatment1.xml]

<!DOCTYPE tp:taxon-treatment
  PUBLIC "-//TaxonX//DTD Taxonomic Treatment Publishing DTD v0 20100105//EN" "tax-treatment-NSO.dtd">
<tp:taxon-treatment xmlns:tp="http://www.plazi.org/taxpub"><tp:treatment-meta><kwd-group><label>Taxon classification</label><kwd><named-content content-type="kingdom">Animalia</named-content></kwd><kwd><named-content content-type="order">Araneae</named-content></kwd><kwd><named-content content-type="family">Oonopidae</named-content></kwd></kwd-group><mixed-citation publication-type="journal"><person-group><name><surname>Tong</surname><given-names>Yanfeng</given-names></name><name><surname>Koh</surname><given-names>Joseph K. H.</given-names></name><name><surname>Tong</surname><given-names>Xiujiao</given-names></name><name><surname>Li</surname><given-names>Shuqiang</given-names></name></person-group><article-title>Five new species of the genus <italic><tp:taxon-name><tp:taxon-name-part taxon-name-part-type="genus">Ischnothyreus</tp:taxon-name-part></tp:taxon-name></italic> Simon, 1893 from Singapore</article-title><source>Zookeys</source><day>19</day><month>9</month><year>2016</year><volume>2016</volume><issue>618</issue><fpage>39</fpage><lpage>66</lpage><pub-id pub-id-type="doi">10.3897/zookeys.618.9451</pub-id></mixed-citation></tp:treatment-meta><tp:nomenclature><tp:taxon-name>
            <tp:taxon-name-part taxon-name-part-type="genus">Ischnothyreus</tp:taxon-name-part>
            <tp:taxon-name-part taxon-name-part-type="species">an</tp:taxon-name-part>
            <object-id xmlns:xlink="http://www.w3.org/1999/xlink" content-type="zoobank" xlink:type="simple">http://zoobank.org/ACEC0E27-0783-4364-9D15-7EACAEBC161F</object-id>
          </tp:taxon-name><tp:taxon-authority>Tong &amp; Li</tp:taxon-authority><tp:taxon-status xmlns:xlink="http://www.w3.org/1999/xlink" xlink:type="simple">sp. n.</tp:taxon-status><xref ref-type="fig" rid="F1">Figs 1</xref><xref ref-type="fig" rid="F2">, 2</xref><xref ref-type="fig" rid="F3">, 3</xref></tp:nomenclature><tp:treatment-sec sec-type="type material" id="SECID0ENJAC"><title>Type material.</title><p>
            <bold>Holotype</bold>: male (<abbrev xmlns:xlink="http://www.w3.org/1999/xlink" content-type="institution" xlink:title="Lee Kong Chian Natural History Museum, National University of Singapore" id="ABBRID0EVJAC" xlink:type="simple">LKCNHM</abbrev>), Singapore: Central Catchment Nature Reserve, Alt. 60 m, <named-content xmlns:xlink="http://www.w3.org/1999/xlink" content-type="dwc:verbatimCoordinates" xlink:type="simple"><named-content content-type="geo-json" specific-use="{&#34;type&#34;:&#34;Point&#34;,&#34;coordinates&#34;:[103.801056,1.356028]}" id="NCID0E3JAC" xlink:type="simple">1°21'21.7"N, 103°48'3.8"E</named-content></named-content>﻿﻿, August 26, 2015, S. Li and Y. Tong leg. <bold>Paratypes</bold>: 1 male, 5 females (<abbrev xmlns:xlink="http://www.w3.org/1999/xlink" content-type="institution" xlink:title="Lee Kong Chian Natural History Museum, National University of Singapore" id="ABBRID0EDKAC" xlink:type="simple">LKCNHM</abbrev>), same data as holotype.</p></tp:treatment-sec><tp:treatment-sec sec-type="material" id="SECID0EHKAC"><title>Other material studied.</title><p>4 females (<abbrev xmlns:xlink="http://www.w3.org/1999/xlink" content-type="institution" xlink:title="Shenyang Normal University" id="ABBRID0ENKAC" xlink:type="simple">SYNU</abbrev>-60), Singapore: Central Catchment Nature Reserve, near Mandai Agrotechnology Park, Alt. 46 m, <named-content xmlns:xlink="http://www.w3.org/1999/xlink" content-type="dwc:verbatimCoordinates" xlink:type="simple"><named-content content-type="geo-json" specific-use="{&#34;type&#34;:&#34;Point&#34;,&#34;coordinates&#34;:[103.798944,1.414917]}" id="NCID0EUKAC" xlink:type="simple">1°24'53.7"N, 103°47'56.2"E</named-content></named-content>, Sep 1, 2015, S. Li and Y. Tong leg.; 8 females (<abbrev xmlns:xlink="http://www.w3.org/1999/xlink" content-type="institution" xlink:title="Shenyang Normal University" id="ABBRID0EZKAC" xlink:type="simple">SYNU</abbrev>-61), Singapore: Central Catchment Nature Reserve, Alt. 46 m, <named-content xmlns:xlink="http://www.w3.org/1999/xlink" content-type="dwc:verbatimCoordinates" xlink:type="simple"><named-content content-type="geo-json" specific-use="{&#34;type&#34;:&#34;Point&#34;,&#34;coordinates&#34;:[103.808167,1.353694]}" id="NCID0EALAC" xlink:type="simple">1°21'13.3"N, 103°48'29.4"E</named-content></named-content>, August 27, 2015, S. Li and Y. Tong leg.; 6 males, 6 females (<abbrev xmlns:xlink="http://www.w3.org/1999/xlink" content-type="institution" xlink:title="Shenyang Normal University" id="ABBRID0EFLAC" xlink:type="simple">SYNU</abbrev>-62), Singapore: Central Catchment Nature Reserve, treetop walk, <named-content xmlns:xlink="http://www.w3.org/1999/xlink" content-type="dwc:verbatimCoordinates" xlink:type="simple"><named-content content-type="geo-json" specific-use="{&#34;type&#34;:&#34;Point&#34;,&#34;coordinates&#34;:[103.808167,1.353694]}" id="NCID0EMLAC" xlink:type="simple">1°21'13.3"N, 103°48'29.4"E</named-content></named-content>, August 28, 2015, S. Li and Y. Tong leg.; 1 male, 1 female (<abbrev xmlns:xlink="http://www.w3.org/1999/xlink" content-type="institution" xlink:title="Shenyang Normal University" id="ABBRID0ERLAC" xlink:type="simple">SYNU</abbrev>-63), Singapore: Central Catchment Nature Reserve, Alt. 39 m, <named-content xmlns:xlink="http://www.w3.org/1999/xlink" content-type="dwc:verbatimCoordinates" xlink:type="simple"><named-content content-type="geo-json" specific-use="{&#34;type&#34;:&#34;Point&#34;,&#34;coordinates&#34;:[103.797417,1.354972]}" id="NCID0EYLAC" xlink:type="simple">1°21'17.9"N, 103°47'50.7"E</named-content></named-content>, August 25, 2015, S. Li and Y. Tong leg.; 2 males, 1 female (<abbrev xmlns:xlink="http://www.w3.org/1999/xlink" content-type="institution" xlink:title="Shenyang Normal University" id="ABBRID0E4LAC" xlink:type="simple">SYNU</abbrev>-64), Singapore: Central Catchment Nature Reserve, Alt. 39 m, <named-content xmlns:xlink="http://www.w3.org/1999/xlink" content-type="dwc:verbatimCoordinates" xlink:type="simple"><named-content content-type="geo-json" specific-use="{&#34;type&#34;:&#34;Point&#34;,&#34;coordinates&#34;:[103.797417,1.354972]}" id="NCID0EEMAC" xlink:type="simple">1°21'17.9"N, 103°47'50.7"E</named-content></named-content>, August 25, 2015, S. Li and Y. Tong leg.</p></tp:treatment-sec><tp:treatment-sec sec-type="etymology" id="SECID0EJMAC"><title>Etymology.</title><p>The species's name is derived from the Chinese Pinyin "an", meaning dark, which refers to the color of the palp; term in apposition.</p></tp:treatment-sec><tp:treatment-sec sec-type="diagnosis" id="SECID0EOMAC"><title>Diagnosis.</title><p>The new species is similar to <italic><tp:taxon-name><tp:taxon-name-part taxon-name-part-type="genus">Ischnothyreus</tp:taxon-name-part> <tp:taxon-name-part taxon-name-part-type="species">tekek</tp:taxon-name-part></tp:taxon-name></italic> Kranz-Baltensperger, 2012 in having similar thorn-like protrusion (<abbrev xmlns:xlink="http://www.w3.org/1999/xlink" xlink:title="thorn-like protrusion" id="ABBRID0E5MAC" xlink:type="simple">tlp</abbrev>) on the proximal part of the paturon (Figs <xref ref-type="fig" rid="F1">1G, H</xref>, <xref ref-type="fig" rid="F3">3G</xref> and <xref ref-type="bibr" rid="B7">Kranz-Baltensperger 2012</xref>: fig. 3D) in male, but can be distinguished from it by the <abbrev xmlns:xlink="http://www.w3.org/1999/xlink" id="ABBRID0ENNAC" xlink:type="simple"><def><p>finger-shaped sclerotized process </p></def>(fsp)</abbrev> at base of fangs (Fig. <xref ref-type="fig" rid="F3">3H</xref>) in male, and the <abbrev xmlns:xlink="http://www.w3.org/1999/xlink" id="ABBRID0E3NAC" xlink:type="simple"><def><p>triangular shaped atrium </p></def>(tsa)</abbrev> in the female epigastric region (Fig. <xref ref-type="fig" rid="F2">2G–J</xref>)</p><fig id="F1" position="float" orientation="portrait"><label>Figure 1.</label><caption><p>
          <italic><tp:taxon-name><tp:taxon-name-part taxon-name-part-type="genus">Ischnothyreus</tp:taxon-name-part> <tp:taxon-name-part taxon-name-part-type="species">an</tp:taxon-name-part></tp:taxon-name></italic> sp. n., male. <bold>A, C, E</bold> habitus, dorsal, lateral and ventral views <bold>B, D, F, I</bold> prosoma, dorsal, lateral, ventral and anterior views <bold>G, H</bold> left chelicera, anterior and posterior views. Arrows show the thorn-like protrusion. Scale bars: <bold>A, C, E</bold> = 0.4 mm; <bold>B, D, F, I</bold> = 0.2 mm; <bold>G, H</bold> = 0.1 mm.</p></caption><graphic xmlns:xlink="http://www.w3.org/1999/xlink" xlink:href="zookeys-618-039-g001.jpg" position="float" orientation="portrait" xlink:type="simple" id="oo_103596.jpg"/></fig><fig id="F2" position="float" orientation="portrait"><label>Figure 2.</label><caption><p>
          <italic><tp:taxon-name><tp:taxon-name-part taxon-name-part-type="genus">Ischnothyreus</tp:taxon-name-part> <tp:taxon-name-part taxon-name-part-type="species">an</tp:taxon-name-part></tp:taxon-name></italic> sp. n., female. <bold>A, C, E</bold> habitus, dorsal, lateral and ventral views <bold>B, D, F</bold> prosoma, dorsal, lateral and ventral views <bold>G, I</bold> epigastric region, ventral view <bold>H</bold> epigastric region, ventral view (cleared in lactic acid) <bold>J</bold> epigastric region, dorsal view. Abbreviations: a = apodeme; <abbrev xmlns:xlink="http://www.w3.org/1999/xlink" xlink:title="triangular shaped atrium" id="ABBRID0ENAAE" xlink:type="simple">tsa</abbrev> = triangular shaped atrium; <abbrev xmlns:xlink="http://www.w3.org/1999/xlink" xlink:title="winding tube posteriorly" id="ABBRID0EUAAE" xlink:type="simple">wt</abbrev> = winding tube. Scale bars: <bold>A, C, E</bold> = 0.4 mm; <bold>B, D, F</bold> = 0.2 mm; <bold>G–J</bold> = 0.1 mm.</p></caption><graphic xmlns:xlink="http://www.w3.org/1999/xlink" xlink:href="zookeys-618-039-g002.jpg" position="float" orientation="portrait" xlink:type="simple" id="oo_103597.jpg"/></fig><fig id="F3" position="float" orientation="portrait"><label>Figure 3.</label><caption><p>
          <italic><tp:taxon-name><tp:taxon-name-part taxon-name-part-type="genus">Ischnothyreus</tp:taxon-name-part> <tp:taxon-name-part taxon-name-part-type="species">an</tp:taxon-name-part></tp:taxon-name></italic> sp. n., male. <bold>A, D</bold> left palp, prolateral view <bold>B, E</bold> left palp, retrolateral view <bold>C, F</bold> left palp, dorsal view <bold>G, H</bold> left chelicera, anterior and posterior views. Abbreviations: <abbrev xmlns:xlink="http://www.w3.org/1999/xlink" xlink:title="finger-shaped sclerotized process" id="ABBRID0EECAE" xlink:type="simple">fsp</abbrev> = finger-shaped sclerotized process; <abbrev xmlns:xlink="http://www.w3.org/1999/xlink" xlink:title="leaf-shaped apophyses" id="ABBRID0EJCAE" xlink:type="simple">lsa</abbrev> = leaf-shaped apophysis; <abbrev xmlns:xlink="http://www.w3.org/1999/xlink" xlink:title="thorn-like protrusion" id="ABBRID0EMCAE" xlink:type="simple">tlp</abbrev> = thorn-like protrusion; <abbrev xmlns:xlink="http://www.w3.org/1999/xlink" xlink:title="ventral projection" id="ABBRID0EPCAE" xlink:type="simple">vp</abbrev> = ventral projection; <abbrev xmlns:xlink="http://www.w3.org/1999/xlink" xlink:title="ventral protuberances" id="ABBRID0E1CAE" xlink:type="simple">vpr</abbrev> = ventral protuberance. Scale bars: <bold>A–C</bold> = 0.1 mm; <bold>D–H</bold> = 0.05 mm.</p></caption><graphic xmlns:xlink="http://www.w3.org/1999/xlink" xlink:href="zookeys-618-039-g003.jpg" position="float" orientation="portrait" xlink:type="simple" id="oo_103598.jpg"/></fig></tp:treatment-sec><tp:treatment-sec sec-type="description" id="SECID0EODAE"><title>Description.</title><p>Male (holotype). Total length 1.18; carapace 0.65 length, 0.48 width; abdomen 0.57 length, 0.34 width. Habitus as in Fig. <xref ref-type="fig" rid="F1">1A, C, E</xref>. <italic>Carapace</italic>: pale orange, with brown, egg-shaped patches behind eyes, ovoid in dorsal view, strongly elevated in lateral view, surface of elevated portion of pars cephalica smooth, sides finely reticulate, fovea absent, lateral margin straight, smooth (Fig. <xref ref-type="fig" rid="F1">1B, D</xref>). <italic>Clypeus</italic>: straight in frontal view, vertical in lateral view, <abbrev xmlns:xlink="http://www.w3.org/1999/xlink" xlink:title="anterior lateral eyes" id="ABBRID0EAEAE" xlink:type="simple">ALE</abbrev> separated from edge of carapace by their radius or more. <italic>Eyes</italic>: six, well developed, <abbrev xmlns:xlink="http://www.w3.org/1999/xlink" xlink:title="anterior lateral eyes" id="ABBRID0EFEAE" xlink:type="simple">ALE</abbrev> largest, <abbrev xmlns:xlink="http://www.w3.org/1999/xlink" xlink:title="anterior lateral eyes" id="ABBRID0EIEAE" xlink:type="simple">ALE</abbrev> circular, <abbrev xmlns:xlink="http://www.w3.org/1999/xlink" xlink:title="posterior median eyes" id="ABBRID0ELEAE" xlink:type="simple">PME</abbrev> and <abbrev xmlns:xlink="http://www.w3.org/1999/xlink" xlink:title="posterior lateral eyes" id="ABBRID0EOEAE" xlink:type="simple">PLE</abbrev> oval, posterior eye row procurved from both above and front, <abbrev xmlns:xlink="http://www.w3.org/1999/xlink" xlink:title="anterior lateral eyes" id="ABBRID0EREAE" xlink:type="simple">ALE</abbrev> separated by less than their radius, <abbrev xmlns:xlink="http://www.w3.org/1999/xlink" xlink:title="anterior lateral eyes" id="ABBRID0EUEAE" xlink:type="simple">ALE</abbrev>-<abbrev xmlns:xlink="http://www.w3.org/1999/xlink" xlink:title="posterior lateral eyes" id="ABBRID0EXEAE" xlink:type="simple">PLE</abbrev> separated by less than <abbrev xmlns:xlink="http://www.w3.org/1999/xlink" xlink:title="anterior lateral eyes" id="ABBRID0E1EAE" xlink:type="simple">ALE</abbrev> radius, <abbrev xmlns:xlink="http://www.w3.org/1999/xlink" xlink:title="posterior median eyes" id="ABBRID0E4EAE" xlink:type="simple">PME</abbrev> touching, <abbrev xmlns:xlink="http://www.w3.org/1999/xlink" xlink:title="posterior lateral eyes" id="ABBRID0EAFAE" xlink:type="simple">PLE</abbrev>-<abbrev xmlns:xlink="http://www.w3.org/1999/xlink" xlink:title="posterior median eyes" id="ABBRID0EDFAE" xlink:type="simple">PME</abbrev> touching (Fig. <xref ref-type="fig" rid="F1">1I</xref>). <italic>Sternum</italic>: longer than wide, pale orange, uniform, not fused to carapace, surface smooth, setae sparse. <italic>Mouthparts</italic>: chelicerae, endites and labium orange. Chelicerae straight, with <abbrev xmlns:xlink="http://www.w3.org/1999/xlink" id="ABBRID0EOFAE" xlink:type="simple"><def><p>finger-shaped sclerotized process </p></def>(fsp)</abbrev> at base of fangs (Fig. <xref ref-type="fig" rid="F3">3H</xref>), proximal part of paturon with a <abbrev xmlns:xlink="http://www.w3.org/1999/xlink" id="ABBRID0E4FAE" xlink:type="simple"><def><p>thorn-like protrusion </p></def>(tlp)</abbrev> (Figs <xref ref-type="fig" rid="F1">1G, H</xref>, <xref ref-type="fig" rid="F3">3G</xref>), fang groove with a few small and two larger denticles. Labium rectangular, fused to sternum, anterior margin not indented at middle. Anteromedian tip of endites with one strong, tooth-like projection (Fig. <xref ref-type="fig" rid="F1">1E, F</xref>). <italic>Abdomen</italic>: ovoid, rounded posteriorly. Posterior spiracles not connected by groove. Pedicel tube short, ribbed, scutum not extending far dorsal of pedicel. Dorsal scutum well sclerotized, pale orange, covering whole abdomen width and approximately 4/5 of abdomen length, fused to epigastric scutum, middle surface and sides smooth. Epigastric and postepigastric scutum well sclerotized, pale orange, fused, without posteriorly directed lateral apodemes. Dorsum setae present, light, needle-like. <italic>Legs</italic>: pale orange, femur I with two prolateral and two small retrolateral spines, tibia I with four pairs, metatarsus I with two pairs of long ventral spines. Leg II spination is similar to leg I except femur with only one prolateral and one retrolateral spine. Legs III and IV spineless. <italic>Genitalia</italic>: epigastric region with sperm pore middle sized, circular, situated at level of anterior spiracles. Palp strongly sclerotized, right and left palps symmetrical, trochanter with <abbrev xmlns:xlink="http://www.w3.org/1999/xlink" id="ABBRID0EYGAE" xlink:type="simple"><def><p>ventral projection </p></def>(vp)</abbrev> (Fig. <xref ref-type="fig" rid="F3">3A, D</xref>), cymbium brown, fused with bulb, bulb brown, more than two times as long as cymbium, tapering apically, with two small <abbrev xmlns:xlink="http://www.w3.org/1999/xlink" id="ABBRID0ENHAE" xlink:type="simple"><def><p>ventral protuberances </p></def>(vpr)</abbrev> (Fig. <xref ref-type="fig" rid="F3">3D</xref>), distal part elongated, with membranous <abbrev xmlns:xlink="http://www.w3.org/1999/xlink" id="ABBRID0ECIAE" xlink:type="simple"><def><p>leaf-shaped apophyses </p></def>(lsa)</abbrev> (Fig. <xref ref-type="fig" rid="F3">3B, C, E, F</xref>).</p><p>Female (paratype). Total length 1.37; carapace 0.64 length, 0.51 width; abdomen 0.76 length, 0.53 width. Habitus as in Fig. <xref ref-type="fig" rid="F2">2A, C, E</xref>. As in male except as noted. <italic>Carapace</italic>: without any pattern. <italic>Mouthparts</italic>: chelicerae and endites unmodified. <italic>Abdomen</italic>: dorsal scutum covering less than 1/2 of abdomen length, less than 1/3 of abdomen width. Postepigastric scutum rectangular. <italic>Genitalia</italic>: the posterior margin of the epigastric scutum is lined with numerous needle-like setae. The epigastric groove is narrow. From the middle of the slightly thickened margin of the postepigastric scutum runs a dark, <abbrev xmlns:xlink="http://www.w3.org/1999/xlink" id="ABBRID0E4IAE" xlink:type="simple"><def><p>winding tube posteriorly </p></def>(wt)</abbrev> (Fig. <xref ref-type="fig" rid="F2">2G, I</xref>), ending in an equilateral <abbrev xmlns:xlink="http://www.w3.org/1999/xlink" id="ABBRID0ESJAE" xlink:type="simple"><def><p>triangular shaped atrium </p></def>(tsa)</abbrev> (Fig. <xref ref-type="fig" rid="F2">2H, J</xref>).</p></tp:treatment-sec><tp:treatment-sec sec-type="distribution" id="SECID0EDKAE"><title>Distribution.</title><p>Singapore.</p></tp:treatment-sec><ref-list><ref id="B7"><mixed-citation xmlns:xlink="http://www.w3.org/1999/xlink" xlink:type="simple">
          <person-group><name name-style="western"><surname>Kranz-Baltensperger</surname><given-names>Y</given-names></name></person-group> (<year>2012</year>) <article-title>Three new species of the oonopid spider genus <italic><tp:taxon-name><tp:taxon-name-part taxon-name-part-type="genus">Ischnothyreus</tp:taxon-name-part></tp:taxon-name></italic> (<tp:taxon-name><tp:taxon-name-part taxon-name-part-type="order">Araneae</tp:taxon-name-part></tp:taxon-name>: <tp:taxon-name><tp:taxon-name-part taxon-name-part-type="family">Oonopidae</tp:taxon-name-part></tp:taxon-name>) from Tioman Island (Malaysia).</article-title> <source>Zootaxa</source> <volume>3161</volume>: <fpage>37</fpage>–<lpage>47</lpage>.</mixed-citation></ref></ref-list></tp:taxon-treatment>
