# Supplementary material for: Five new species of the genus Ischnothyreus Simon, 1893 from Singapore
Source: Zookeys. 2016 Sep 19;(618):39–66. doi: 10.3897/zookeys.618.9451 (PMC5102049; doi:10.3897/zookeys.618.9451)
Supplement: XML Treatment for Ischnothyreus brunneus [file zookeys.618.9451-treatment2.xml]

<!DOCTYPE tp:taxon-treatment
  PUBLIC "-//TaxonX//DTD Taxonomic Treatment Publishing DTD v0 20100105//EN" "tax-treatment-NSO.dtd">
<tp:taxon-treatment xmlns:tp="http://www.plazi.org/taxpub"><tp:treatment-meta><kwd-group><label>Taxon classification</label><kwd><named-content content-type="kingdom">Animalia</named-content></kwd><kwd><named-content content-type="order">Araneae</named-content></kwd><kwd><named-content content-type="family">Oonopidae</named-content></kwd></kwd-group><mixed-citation publication-type="journal"><person-group><name><surname>Tong</surname><given-names>Yanfeng</given-names></name><name><surname>Koh</surname><given-names>Joseph K. H.</given-names></name><name><surname>Tong</surname><given-names>Xiujiao</given-names></name><name><surname>Li</surname><given-names>Shuqiang</given-names></name></person-group><article-title>Five new species of the genus <italic><tp:taxon-name><tp:taxon-name-part taxon-name-part-type="genus">Ischnothyreus</tp:taxon-name-part></tp:taxon-name></italic> Simon, 1893 from Singapore</article-title><source>Zookeys</source><day>19</day><month>9</month><year>2016</year><volume>2016</volume><issue>618</issue><fpage>39</fpage><lpage>66</lpage><pub-id pub-id-type="doi">10.3897/zookeys.618.9451</pub-id></mixed-citation></tp:treatment-meta><tp:nomenclature><tp:taxon-name>
            <tp:taxon-name-part taxon-name-part-type="genus">Ischnothyreus</tp:taxon-name-part>
            <tp:taxon-name-part taxon-name-part-type="species">brunneus</tp:taxon-name-part>
            <object-id xmlns:xlink="http://www.w3.org/1999/xlink" content-type="zoobank" xlink:type="simple">http://zoobank.org/14137BDE-A1CF-4315-8BF0-3C405C84C437</object-id>
          </tp:taxon-name><tp:taxon-authority>Tong &amp; Li</tp:taxon-authority><tp:taxon-status xmlns:xlink="http://www.w3.org/1999/xlink" xlink:type="simple">sp. n.</tp:taxon-status><xref ref-type="fig" rid="F4">Figs 4</xref><xref ref-type="fig" rid="F5">, 5</xref><xref ref-type="fig" rid="F6">, 6</xref><!--PageBreak--><!--PageBreak--><!--PageBreak--><!--PageBreak--></tp:nomenclature><tp:treatment-sec sec-type="type material" id="SECID0E4LAE"><title>Type material.</title><p>
            <bold>Holotype</bold>: male (<abbrev xmlns:xlink="http://www.w3.org/1999/xlink" content-type="institution" xlink:title="Lee Kong Chian Natural History Museum, National University of Singapore" id="ABBRID0EFMAE" xlink:type="simple">LKCNHM</abbrev>), Singapore: Central Catchment Nature Reserve (off Mandai Lake Road), Alt. 39 m, <named-content xmlns:xlink="http://www.w3.org/1999/xlink" content-type="dwc:verbatimCoordinates" xlink:type="simple"><named-content content-type="geo-json" specific-use="{&#34;type&#34;:&#34;Point&#34;,&#34;coordinates&#34;:[103.780917,1.408528]}" id="NCID0EMMAE" xlink:type="simple">1°24'30.7"N, 103°46'51.3"E</named-content></named-content>, August 31, 2015, S. Li and Y. Tong leg. <bold>Paratypes</bold>: 7 males, 8 females (<abbrev xmlns:xlink="http://www.w3.org/1999/xlink" content-type="institution" xlink:title="Lee Kong Chian Natural History Museum, National University of Singapore" id="ABBRID0ETMAE" xlink:type="simple">LKCNHM</abbrev>), same data as holotype.</p></tp:treatment-sec><tp:treatment-sec sec-type="material" id="SECID0EXMAE"><title>Other material studied.</title><p>8 males, 14 females (<abbrev xmlns:xlink="http://www.w3.org/1999/xlink" content-type="institution" xlink:title="Shenyang Normal University" id="ABBRID0E4MAE" xlink:type="simple">SYNU</abbrev>-65), Singapore: Central Catchment Nature Reserve (off Mandai Lake Road), Alt. 39 m, <named-content xmlns:xlink="http://www.w3.org/1999/xlink" content-type="dwc:verbatimCoordinates" xlink:type="simple"><named-content content-type="geo-json" specific-use="{&#34;type&#34;:&#34;Point&#34;,&#34;coordinates&#34;:[103.780917,1.408528]}" id="NCID0EENAE" xlink:type="simple">1°24'30.7"N, 103°46'51.3"E</named-content></named-content>, August 31, 2015, S. Li and Y. Tong leg.; 3 females (<abbrev xmlns:xlink="http://www.w3.org/1999/xlink" content-type="institution" xlink:title="Shenyang Normal University" id="ABBRID0EJNAE" xlink:type="simple">SYNU</abbrev>-66), Singapore: Pulau Ubin, Alt. 2 m, <named-content xmlns:xlink="http://www.w3.org/1999/xlink" content-type="dwc:verbatimCoordinates" xlink:type="simple"><named-content content-type="geo-json" specific-use="{&#34;type&#34;:&#34;Point&#34;,&#34;coordinates&#34;:[103.940389,1.421667]}" id="NCID0EQNAE" xlink:type="simple">1°25'18.0"N, 103°56'25.4"E</named-content></named-content>, August 22, 2015, S. Li and <!--PageBreak-->Y. Tong leg.;1 female (<abbrev xmlns:xlink="http://www.w3.org/1999/xlink" content-type="institution" xlink:title="Shenyang Normal University" id="ABBRID0EXNAE" xlink:type="simple">SYNU</abbrev>-67), Singapore: Central Catchment Nature Reserve (off Mandai Lake Road), Alt. 39 m, <named-content xmlns:xlink="http://www.w3.org/1999/xlink" content-type="dwc:verbatimCoordinates" xlink:type="simple"><named-content content-type="geo-json" specific-use="{&#34;type&#34;:&#34;Point&#34;,&#34;coordinates&#34;:[103.780917,1.408528]}" id="NCID0E5NAE" xlink:type="simple">1°24'30.7"N, 103°46'51.3"E</named-content></named-content>, August 31, 2015, S. Li and Y. Tong leg.</p></tp:treatment-sec><tp:treatment-sec sec-type="etymology" id="SECID0EDOAE"><title>Etymology.</title><p>The specific epithet means “brown” in Latin, and refers to the body color of this species; adjective.</p></tp:treatment-sec><tp:treatment-sec sec-type="diagnosis" id="SECID0EIOAE"><title>Diagnosis.</title><p>Males of the new species is similar to those of <italic><tp:taxon-name><tp:taxon-name-part taxon-name-part-type="genus">Ischnothyreus</tp:taxon-name-part> <tp:taxon-name-part taxon-name-part-type="species">dactylinus</tp:taxon-name-part></tp:taxon-name></italic> sp. n., but can be distinguished from it by the larger eyes and the unmodified chelicerae. Furthermore the distal part of the male palpal bulb lacks the finger-like apophyses present in <italic><tp:taxon-name><tp:taxon-name-part taxon-name-part-type="genus">Ischnothyreus</tp:taxon-name-part> <tp:taxon-name-part taxon-name-part-type="species">dactylinus</tp:taxon-name-part></tp:taxon-name></italic> (Fig. <xref ref-type="fig" rid="F6">6A–F</xref>). Females of the new species is similar to those of <italic><tp:taxon-name><tp:taxon-name-part taxon-name-part-type="genus">Ischnothyreus</tp:taxon-name-part> <tp:taxon-name-part taxon-name-part-type="species">barus</tp:taxon-name-part></tp:taxon-name></italic> Kranz-Baltensperger, 2011, but can be distinguished from it by the brown body color and the dark brown pattern on leg IV, and the small <abbrev xmlns:xlink="http://www.w3.org/1999/xlink" id="ABBRID0EQPAE" xlink:type="simple"><def><p>bell-shaped atrium </p></def>(bsa)</abbrev> in the epigastric region (Fig. <xref ref-type="fig" rid="F5">5J</xref>).</p><fig id="F4" position="float" orientation="portrait"><label>Figure 4.</label><caption><p>
          <italic><tp:taxon-name><tp:taxon-name-part taxon-name-part-type="genus">Ischnothyreus</tp:taxon-name-part> <tp:taxon-name-part taxon-name-part-type="species">brunneus</tp:taxon-name-part></tp:taxon-name></italic> sp. n., male. <bold>A, C, E</bold> habitus, dorsal, lateral and ventral views <bold>B, D, F, J</bold> prosoma, dorsal, lateral, ventral and anterior views <bold>G</bold>, left leg IV, retrolateral view <bold>H, I</bold> chelicerae, anterior and posterior views. Scale bars: <bold>A, C, E, G</bold> = 0.4 mm; <bold>B, D, F, J</bold> = 0.2 mm; <bold>H, I</bold> = 0.1 mm.</p></caption><graphic xmlns:xlink="http://www.w3.org/1999/xlink" xlink:href="zookeys-618-039-g004.jpg" position="float" orientation="portrait" xlink:type="simple" id="oo_103599.jpg"/></fig><fig id="F5" position="float" orientation="portrait"><label>Figure 5.</label><caption><p>
          <italic><tp:taxon-name><tp:taxon-name-part taxon-name-part-type="genus">Ischnothyreus</tp:taxon-name-part> <tp:taxon-name-part taxon-name-part-type="species">brunneus</tp:taxon-name-part></tp:taxon-name></italic> sp. n., female. <bold>A, C, E</bold> habitus, dorsal, lateral and ventral views <bold>B, D, F</bold> prosoma, dorsal, lateral and ventral views <bold>G, H, J</bold> epigastric region, ventral view <bold>I, K</bold> epigastric region, dorsal view (H, I cleared in lactic acid). Abbreviations: a = apodeme; <abbrev xmlns:xlink="http://www.w3.org/1999/xlink" xlink:title="bell-shaped atrium" id="ABBRID0EASAE" xlink:type="simple">bsa</abbrev> = bell-shaped atrium; <abbrev xmlns:xlink="http://www.w3.org/1999/xlink" xlink:title="winding tube posteriorly" id="ABBRID0EHSAE" xlink:type="simple">wt</abbrev> = winding tube. Scale bars: <bold>A, C, E</bold> = 0.4 mm; <bold>B, D, F</bold> = 0.2 mm; <bold>G–K</bold> = 0.1 mm.</p></caption><graphic xmlns:xlink="http://www.w3.org/1999/xlink" xlink:href="zookeys-618-039-g005.jpg" position="float" orientation="portrait" xlink:type="simple" id="oo_103601.jpg"/></fig><fig id="F6" position="float" orientation="portrait"><label>Figure 6.</label><caption><p>
          <italic><tp:taxon-name><tp:taxon-name-part taxon-name-part-type="genus">Ischnothyreus</tp:taxon-name-part> <tp:taxon-name-part taxon-name-part-type="species">brunneus</tp:taxon-name-part></tp:taxon-name></italic> sp. n., male. <bold>A, D</bold> left palp, prolateral view <bold>B</bold> left palp, dorsal view <bold>C, E</bold> left palp, retrolateral view <bold>F</bold> distal part of palpal bulb, dorsal view <bold>G, H</bold> left chelicera, anterior and posterior views. Abbreviations: <abbrev xmlns:xlink="http://www.w3.org/1999/xlink" xlink:title="ventral projection" id="ABBRID0EZTAE" xlink:type="simple">vp</abbrev> = ventral projection; <abbrev xmlns:xlink="http://www.w3.org/1999/xlink" xlink:title="ventral protuberances" id="ABBRID0EEUAE" xlink:type="simple">vpr</abbrev> = ventral protuberance. Scale bars: <bold>A–C</bold> = 0.1 mm; <bold>D–H</bold> = 0.05 mm.</p></caption><graphic xmlns:xlink="http://www.w3.org/1999/xlink" xlink:href="zookeys-618-039-g006.jpg" position="float" orientation="portrait" xlink:type="simple" id="oo_103602.jpg"/></fig></tp:treatment-sec><tp:treatment-sec sec-type="description" id="SECID0EYUAE"><title>Description.</title><p>Male (holotype). Total length 1.36; carapace 0.73 length, 0.57 width; abdomen 0.67 length, 0.48 width. Habitus as in Fig. <xref ref-type="fig" rid="F4">4A, C, E</xref>. <italic>Carapace</italic>: yellow, dark brown on lateral and posterior surfaces, with brown egg-shaped patches behind eyes, ovoid in dorsal view, slightly elevated in lateral view, surface of elevated portion of pars cephalica smooth, sides finely reticulate, fovea absent, lateral margin straight, smooth (Fig. <xref ref-type="fig" rid="F4">4B, D</xref>). <italic>Clypeus</italic>: straight in frontal view, vertical in lateral view, high, <abbrev xmlns:xlink="http://www.w3.org/1999/xlink" xlink:title="anterior lateral eyes" id="ABBRID0EKVAE" xlink:type="simple">ALE</abbrev> separated from edge of carapace by more than their radius. <italic>Eyes</italic>: six, well developed, <abbrev xmlns:xlink="http://www.w3.org/1999/xlink" xlink:title="anterior lateral eyes" id="ABBRID0EPVAE" xlink:type="simple">ALE</abbrev> largest, <abbrev xmlns:xlink="http://www.w3.org/1999/xlink" xlink:title="anterior lateral eyes" id="ABBRID0ESVAE" xlink:type="simple">ALE</abbrev> circular, <abbrev xmlns:xlink="http://www.w3.org/1999/xlink" xlink:title="posterior median eyes" id="ABBRID0EVVAE" xlink:type="simple">PME</abbrev> and <abbrev xmlns:xlink="http://www.w3.org/1999/xlink" xlink:title="posterior lateral eyes" id="ABBRID0EYVAE" xlink:type="simple">PLE</abbrev> oval, posterior eye row straight from above, procurved from front, <abbrev xmlns:xlink="http://www.w3.org/1999/xlink" xlink:title="anterior lateral eyes" id="ABBRID0E2VAE" xlink:type="simple">ALE</abbrev> separated by less than their radius, <abbrev xmlns:xlink="http://www.w3.org/1999/xlink" xlink:title="anterior lateral eyes" id="ABBRID0E5VAE" xlink:type="simple">ALE</abbrev>-<abbrev xmlns:xlink="http://www.w3.org/1999/xlink" xlink:title="posterior lateral eyes" id="ABBRID0EBWAE" xlink:type="simple">PLE</abbrev> separated by less than <abbrev xmlns:xlink="http://www.w3.org/1999/xlink" xlink:title="anterior lateral eyes" id="ABBRID0EEWAE" xlink:type="simple">ALE</abbrev> radius, <abbrev xmlns:xlink="http://www.w3.org/1999/xlink" xlink:title="posterior median eyes" id="ABBRID0EHWAE" xlink:type="simple">PME</abbrev> touching, <abbrev xmlns:xlink="http://www.w3.org/1999/xlink" xlink:title="posterior lateral eyes" id="ABBRID0EKWAE" xlink:type="simple">PLE</abbrev>-<abbrev xmlns:xlink="http://www.w3.org/1999/xlink" xlink:title="posterior median eyes" id="ABBRID0ENWAE" xlink:type="simple">PME</abbrev> touching (Fig. <xref ref-type="fig" rid="F4">4J</xref>). <italic>Sternum</italic>: longer than wide, pale yellow, uniform, not fused to carapace, surface smooth, setae sparse. <italic>Mouthparts</italic>: chelicerae, endites, and labium yellow. Chelicerae straight, base of fangs unmodified, fang groove with many small denticles (Fig. <xref ref-type="fig" rid="F6">6G, H</xref>). Labium rectangular, fused to sternum, anterior margin not indented at middle. Anteromedian tip of endites with one strong, tooth-like projection (Fig. <xref ref-type="fig" rid="F4">4E, F</xref>). <italic>Abdomen</italic>: ovoid, rounded posteriorly. Posterior spiracles not connected by groove. Pedicel tube short, ribbed, scutum not extending far dorsal of pedicel. Dorsal scutum well sclerotized, dark brown, covering whole abdomen width and approximately 5/6 of abdomen length, fused to epigastric scutum, middle surface and sides smooth. Epigastric and postepigastric scutum well sclerotized, fused, upper pedicel tube region dark brown, the other part yellow, without posteriorly directed lateral apodemes. Dorsum setae present, light, needle-like. <italic>Legs</italic>: yellow, with dark brown pattern on distal part of femur IV and middle part of tibia IV (Fig. <xref ref-type="fig" rid="F4">4G</xref>), femur I with two prolateral and two small retrolateral spines, tibia I with four pairs, metatarsus I with two pairs of long ventral spines. Leg II spination is similar to leg I except femur with only one prolateral and one retrolateral spine. Legs III and IV spineless. <italic>Genitalia</italic>: epigastric region with sperm pore large, circular, situated at level of anterior spiracles. Palp strongly sclerotized, right and left palps symmetrical, trochanter with <abbrev xmlns:xlink="http://www.w3.org/1999/xlink" id="ABBRID0EKXAE" xlink:type="simple"><def><p>ventral projection </p></def>(vp)</abbrev> (Fig. <xref ref-type="fig" rid="F6">6A, D</xref>), cymbium brown, fused with bulb, bulb brown, more than two times as long as cymbium, tapering apically, with two small <abbrev xmlns:xlink="http://www.w3.org/1999/xlink" id="ABBRID0E6XAE" xlink:type="simple"><def><p>ventral protuberances </p></def>(vpr)</abbrev> (Fig. <xref ref-type="fig" rid="F6">6E</xref>), distal part elongated, with membranous outgrowth (Fig. <xref ref-type="fig" rid="F6">6B, C</xref>).</p><!--PageBreak--><!--PageBreak--><!--PageBreak--><!--PageBreak--><p>Female (paratype). Total length 1.47; carapace 0.76 length, 0.56 width; abdomen 0.79 length, 0.52 width. Habitus as in Fig. <xref ref-type="fig" rid="F5">5A, C, E</xref>. As in male except as noted. <italic>Carapace</italic>: dark brown, without any pattern. <italic>Mouthparts</italic>: endites unmodified. <italic>Abdomen</italic>: dorsal scutum covering approximately 2/3 of abdomen length, 1/2 of abdomen width. <italic>Genitalia</italic>: from the middle of the slightly thickened margin of the postepigastric scutum runs a dark, <abbrev xmlns:xlink="http://www.w3.org/1999/xlink" id="ABBRID0EKZAE" xlink:type="simple"><def><p>winding tube posteriorly </p></def>(wt)</abbrev> (Fig. <xref ref-type="fig" rid="F5">5G, H</xref>), ending in a small <abbrev xmlns:xlink="http://www.w3.org/1999/xlink" id="ABBRID0E6ZAE" xlink:type="simple"><def><p>bell-shaped atrium </p></def>(bsa)</abbrev> (Fig. <xref ref-type="fig" rid="F5">5J</xref>).</p></tp:treatment-sec><tp:treatment-sec sec-type="distribution" id="SECID0EQ1AE"><title>Distribution.</title><p>Singapore.</p></tp:treatment-sec></tp:taxon-treatment>
