# Supplementary material for: Five new species of the genus Ischnothyreus Simon, 1893 from Singapore
Source: Zookeys. 2016 Sep 19;(618):39–66. doi: 10.3897/zookeys.618.9451 (PMC5102049; doi:10.3897/zookeys.618.9451)
Supplement: XML Treatment for Ischnothyreus dactylinus [file zookeys.618.9451-treatment3.xml]

<!DOCTYPE tp:taxon-treatment
  PUBLIC "-//TaxonX//DTD Taxonomic Treatment Publishing DTD v0 20100105//EN" "tax-treatment-NSO.dtd">
<tp:taxon-treatment xmlns:tp="http://www.plazi.org/taxpub"><tp:treatment-meta><kwd-group><label>Taxon classification</label><kwd><named-content content-type="kingdom">Animalia</named-content></kwd><kwd><named-content content-type="order">Araneae</named-content></kwd><kwd><named-content content-type="family">Oonopidae</named-content></kwd></kwd-group><mixed-citation publication-type="journal"><person-group><name><surname>Tong</surname><given-names>Yanfeng</given-names></name><name><surname>Koh</surname><given-names>Joseph K. H.</given-names></name><name><surname>Tong</surname><given-names>Xiujiao</given-names></name><name><surname>Li</surname><given-names>Shuqiang</given-names></name></person-group><article-title>Five new species of the genus <italic><tp:taxon-name><tp:taxon-name-part taxon-name-part-type="genus">Ischnothyreus</tp:taxon-name-part></tp:taxon-name></italic> Simon, 1893 from Singapore</article-title><source>Zookeys</source><day>19</day><month>9</month><year>2016</year><volume>2016</volume><issue>618</issue><fpage>39</fpage><lpage>66</lpage><pub-id pub-id-type="doi">10.3897/zookeys.618.9451</pub-id></mixed-citation></tp:treatment-meta><tp:nomenclature><tp:taxon-name>
            <tp:taxon-name-part taxon-name-part-type="genus">Ischnothyreus</tp:taxon-name-part>
            <tp:taxon-name-part taxon-name-part-type="species">dactylinus</tp:taxon-name-part>
            <object-id xmlns:xlink="http://www.w3.org/1999/xlink" content-type="zoobank" xlink:type="simple">http://zoobank.org/FA51E4D1-06C2-413E-A767-8B380A779DAF</object-id>
          </tp:taxon-name><tp:taxon-authority>Tong &amp; Li</tp:taxon-authority><tp:taxon-status xmlns:xlink="http://www.w3.org/1999/xlink" xlink:type="simple">sp. n.</tp:taxon-status><xref ref-type="fig" rid="F7">Figs 7</xref><xref ref-type="fig" rid="F8">, 8</xref><xref ref-type="fig" rid="F9">, 9</xref></tp:nomenclature><tp:treatment-sec sec-type="type material" id="SECID0EG3AE"><title>Type material.</title><p>
            <bold>Holotype</bold>: male (<abbrev xmlns:xlink="http://www.w3.org/1999/xlink" content-type="institution" xlink:title="Lee Kong Chian Natural History Museum, National University of Singapore" id="ABBRID0EO3AE" xlink:type="simple">LKCNHM</abbrev>), Singapore: Central Catchment Nature Reserve, near Singapore Zoo, Alt. 50 m, <named-content xmlns:xlink="http://www.w3.org/1999/xlink" content-type="dwc:verbatimCoordinates" xlink:type="simple"><named-content content-type="geo-json" specific-use="{&#34;type&#34;:&#34;Point&#34;,&#34;coordinates&#34;:[103.785389,1.406194]}" id="NCID0EV3AE" xlink:type="simple">1°24'22.3"N, 103°47'7.4"E</named-content></named-content>, August 30, 2015, S. Li and Y. Tong leg. <bold>Paratypes</bold>: 5 males, 8 females (<abbrev xmlns:xlink="http://www.w3.org/1999/xlink" content-type="institution" xlink:title="Lee Kong Chian Natural History Museum, National University of Singapore" id="ABBRID0E33AE" xlink:type="simple">LKCNHM</abbrev>), same data as holotype.</p></tp:treatment-sec><tp:treatment-sec sec-type="material" id="SECID0EA4AE"><title>Other material studied.</title><p>1 male, 1 female (<abbrev xmlns:xlink="http://www.w3.org/1999/xlink" content-type="institution" xlink:title="Shenyang Normal University" id="ABBRID0EG4AE" xlink:type="simple">SYNU</abbrev>-85), Singapore: Bukit Timah Nature Reserve, Alt. 86 m, <named-content xmlns:xlink="http://www.w3.org/1999/xlink" content-type="dwc:verbatimCoordinates" xlink:type="simple"><named-content content-type="geo-json" specific-use="{&#34;type&#34;:&#34;Point&#34;,&#34;coordinates&#34;:[103.775000,1.360389]}" id="NCID0EN4AE" xlink:type="simple">1°21'37.4"N, 103°46'30.0"E</named-content></named-content>, August 24, 2015, S. Li and Y. Tong leg.; 7 males, 9 females (<abbrev xmlns:xlink="http://www.w3.org/1999/xlink" content-type="institution" xlink:title="Shenyang Normal University" id="ABBRID0ES4AE" xlink:type="simple">SYNU</abbrev>-86), Singapore: Central Catchment Nature Reserve, near Singapore Zoo, Alt. 50 m, <named-content xmlns:xlink="http://www.w3.org/1999/xlink" content-type="dwc:verbatimCoordinates" xlink:type="simple"><named-content content-type="geo-json" specific-use="{&#34;type&#34;:&#34;Point&#34;,&#34;coordinates&#34;:[103.785389,1.406194]}" id="NCID0EZ4AE" xlink:type="simple">1°24'22.3"N, 103°47'7.4"E</named-content></named-content>, August 30, 2015, S. Li and Y. Tong leg.; 1 male, 8 females (<abbrev xmlns:xlink="http://www.w3.org/1999/xlink" content-type="institution" xlink:title="Shenyang Normal University" id="ABBRID0E54AE" xlink:type="simple">SYNU</abbrev>-87), Singapore: Central Catchment Nature Reserve (off Mandai Lake Road), Alt. 39 m, <named-content xmlns:xlink="http://www.w3.org/1999/xlink" content-type="dwc:verbatimCoordinates" xlink:type="simple"><named-content content-type="geo-json" specific-use="{&#34;type&#34;:&#34;Point&#34;,&#34;coordinates&#34;:[103.780917,1.408528]}" id="NCID0EF5AE" xlink:type="simple">1°24'30.7"N, 103°46'51.3"E</named-content></named-content>, August 31, 2015, S. Li and Y. Tong leg.; 1 female (<abbrev xmlns:xlink="http://www.w3.org/1999/xlink" content-type="institution" xlink:title="Shenyang Normal University" id="ABBRID0EK5AE" xlink:type="simple">SYNU</abbrev>-88), Singapore: Central Catchment Nature Reserve, near Mandai Agrotechnology Park, Alt. 46 m, <named-content xmlns:xlink="http://www.w3.org/1999/xlink" content-type="dwc:verbatimCoordinates" xlink:type="simple"><named-content content-type="geo-json" specific-use="{&#34;type&#34;:&#34;Point&#34;,&#34;coordinates&#34;:[103.798944,1.414917]}" id="NCID0ER5AE" xlink:type="simple">1°24'53.7"N, 103°47'56.2"E</named-content></named-content>, Sep 1, 2015, S. Li and Y. Tong leg.; 1 male, 1 female (<abbrev xmlns:xlink="http://www.w3.org/1999/xlink" content-type="institution" xlink:title="Shenyang Normal University" id="ABBRID0EW5AE" xlink:type="simple">SYNU</abbrev>-89), Singapore: Central Catchment Nature Reserve, Alt. 46 m, <named-content xmlns:xlink="http://www.w3.org/1999/xlink" content-type="dwc:verbatimCoordinates" xlink:type="simple"><named-content content-type="geo-json" specific-use="{&#34;type&#34;:&#34;Point&#34;,&#34;coordinates&#34;:[103.808167,1.353694]}" id="NCID0E45AE" xlink:type="simple">1°21'13.3"N, 103°48'29.4"E</named-content></named-content>, August 27, 2015, S. Li and Y. Tong leg.; 1 male, 1 female (<abbrev xmlns:xlink="http://www.w3.org/1999/xlink" content-type="institution" xlink:title="Shenyang Normal University" id="ABBRID0EC6AE" xlink:type="simple">SYNU</abbrev>-91), Singapore: Central Catchment Nature Reserve, Alt. 39 m, <named-content xmlns:xlink="http://www.w3.org/1999/xlink" content-type="dwc:verbatimCoordinates" xlink:type="simple"><named-content content-type="geo-json" specific-use="{&#34;type&#34;:&#34;Point&#34;,&#34;coordinates&#34;:[103.797417,1.354972]}" id="NCID0EJ6AE" xlink:type="simple">1°21'17.9"N, 103°47'50.7"E</named-content></named-content>, August 25, 2015, S. Li and Y. Tong leg.; 1 male (<abbrev xmlns:xlink="http://www.w3.org/1999/xlink" content-type="institution" xlink:title="Shenyang Normal University" id="ABBRID0EO6AE" xlink:type="simple">SYNU</abbrev>-92), Singapore: Central Catchment Nature Reserve, Alt. 60 m, <named-content xmlns:xlink="http://www.w3.org/1999/xlink" content-type="dwc:verbatimCoordinates" xlink:type="simple"><named-content content-type="geo-json" specific-use="{&#34;type&#34;:&#34;Point&#34;,&#34;coordinates&#34;:[103.801056,1.356028]}" id="NCID0EV6AE" xlink:type="simple">1°21'21.7"N, 103°48'3.8"E</named-content></named-content>, August 26, 2015, S. Li and Y. Tong leg.; 2 females (<abbrev xmlns:xlink="http://www.w3.org/1999/xlink" content-type="institution" xlink:title="Shenyang Normal University" id="ABBRID0E16AE" xlink:type="simple">SYNU</abbrev>-93), Singapore: Bukit Timah Nature Reserve, Bukit Timah Summit, Alt. 163 m, <named-content xmlns:xlink="http://www.w3.org/1999/xlink" content-type="dwc:verbatimCoordinates" xlink:type="simple"><named-content content-type="geo-json" specific-use="{&#34;type&#34;:&#34;Point&#34;,&#34;coordinates&#34;:[103.776375,1.354625]}" id="NCID0ECAAG" xlink:type="simple">1°21'16.65"N, 103°46'34.95"E</named-content></named-content>, August 19, 2015, S. Li and Y. Tong leg.; 1 male, 1 female (<abbrev xmlns:xlink="http://www.w3.org/1999/xlink" content-type="institution" xlink:title="Shenyang Normal University" id="ABBRID0EHAAG" xlink:type="simple">SYNU</abbrev>-94), Singapore: Bukit Timah Nature Reserve, Bukit Timah Summit, Alt. 163 m, <named-content xmlns:xlink="http://www.w3.org/1999/xlink" content-type="dwc:verbatimCoordinates" xlink:type="simple"><named-content content-type="geo-json" specific-use="{&#34;type&#34;:&#34;Point&#34;,&#34;coordinates&#34;:[103.776375,1.354625]}" id="NCID0EOAAG" xlink:type="simple">1°21'16.65"N, 103°46'34.95"E</named-content></named-content>, August 19, 2015, S. Li and Y. Tong leg.; 4 females (<abbrev xmlns:xlink="http://www.w3.org/1999/xlink" content-type="institution" xlink:title="Shenyang Normal University" id="ABBRID0ETAAG" xlink:type="simple">SYNU</abbrev>-95), Singapore: Bukit Timah Nature Reserve, Catchment Path, Alt. 107 m, <named-content xmlns:xlink="http://www.w3.org/1999/xlink" content-type="dwc:verbatimCoordinates" xlink:type="simple"><named-content content-type="geo-json" specific-use="{&#34;type&#34;:&#34;Point&#34;,&#34;coordinates&#34;:[103.780722,1.353472]}" id="NCID0E1AAG" xlink:type="simple">1°21'12.5"N, 103°46'50.6"E</named-content></named-content>, August 20, 2015, S. Li and Y. Tong leg.; 1 male, 1 female (<abbrev xmlns:xlink="http://www.w3.org/1999/xlink" content-type="institution" xlink:title="Shenyang Normal University" id="ABBRID0E6AAG" xlink:type="simple">SYNU</abbrev>-96), Singapore: Bukit Timah Nature Reserve, Bukit Timah Summit, Alt. 163 m, <named-content xmlns:xlink="http://www.w3.org/1999/xlink" content-type="dwc:verbatimCoordinates" xlink:type="simple"><named-content content-type="geo-json" specific-use="{&#34;type&#34;:&#34;Point&#34;,&#34;coordinates&#34;:[103.776375,1.354625]}" id="NCID0EGBAG" xlink:type="simple">1°21'16.65"N, 103°46'34.95"E</named-content></named-content>, August 19, 2015, S. Li and Y. Tong leg.; 2 males, 5 females (<abbrev xmlns:xlink="http://www.w3.org/1999/xlink" content-type="institution" xlink:title="Shenyang Normal University" id="ABBRID0ELBAG" xlink:type="simple">SYNU</abbrev>-97), Singapore: Central Catchment Nature Reserve, near Singapore Zoo, Alt. 50 m, <named-content xmlns:xlink="http://www.w3.org/1999/xlink" content-type="dwc:verbatimCoordinates" xlink:type="simple"><named-content content-type="geo-json" specific-use="{&#34;type&#34;:&#34;Point&#34;,&#34;coordinates&#34;:[103.785389,1.406194]}" id="NCID0ESBAG" xlink:type="simple">1°24'22.3"N, 103°47'7.4"E</named-content></named-content>, August 30, 2015, S. Li and Y. Tong leg.; 1 male, 3 females (<abbrev xmlns:xlink="http://www.w3.org/1999/xlink" content-type="institution" xlink:title="Shenyang Normal University" id="ABBRID0EXBAG" xlink:type="simple">SYNU</abbrev>-98), Singapore: Bukit Timah Nature Reserve, Seraya Loop, Alt. 118 m, <named-content xmlns:xlink="http://www.w3.org/1999/xlink" content-type="dwc:verbatimCoordinates" xlink:type="simple"><named-content content-type="geo-json" specific-use="{&#34;type&#34;:&#34;Point&#34;,&#34;coordinates&#34;:[103.773694,1.357056]}" id="NCID0E5BAG" xlink:type="simple">1°21'25.4"N, 103°46'25.3"E</named-content></named-content>, August 17, 2015, S. Li and Y. Tong leg.</p></tp:treatment-sec><tp:treatment-sec sec-type="etymology" id="SECID0EDCAG"><title>Etymology.</title><p>The specific epithet means “finger-like” in Greek, and refers to the long apophysis on the distal part of the male papal bulb (Fig. <xref ref-type="fig" rid="F9">9D, E</xref>); adjective.</p></tp:treatment-sec><tp:treatment-sec sec-type="diagnosis" id="SECID0ENCAG"><title>Diagnosis.</title><p>The new species is similar to <italic><tp:taxon-name><tp:taxon-name-part taxon-name-part-type="genus">Ischnothyreus</tp:taxon-name-part> <tp:taxon-name-part taxon-name-part-type="species">browni</tp:taxon-name-part></tp:taxon-name></italic> Chickering, 1968 (<xref ref-type="bibr" rid="B11">Platnick et al. 2012</xref>), but can be distinguished from it by the dark brown body color, the <abbrev xmlns:xlink="http://www.w3.org/1999/xlink" id="ABBRID0EBDAG" xlink:type="simple"><def><p>flake-like dorsal process </p></def>(fdp)</abbrev> on the male chelicerae (Fig. <xref ref-type="fig" rid="F9">9F, G</xref>), the finger-like apophysis on the distal part of the male papal bulb (Fig. <xref ref-type="fig" rid="F9">9D, E</xref>) and the <abbrev xmlns:xlink="http://www.w3.org/1999/xlink" id="ABBRID0EUDAG" xlink:type="simple"><def><p>fan-shaped atrium </p></def>(fsa)</abbrev> in the female epigastric region (Fig. <xref ref-type="fig" rid="F8">8H</xref>). The female epigastric region of the new species is also similar to that of <italic><tp:taxon-name><tp:taxon-name-part taxon-name-part-type="genus">Ischnothyreus</tp:taxon-name-part> <tp:taxon-name-part taxon-name-part-type="species">balu</tp:taxon-name-part></tp:taxon-name></italic> Kranz-Baltensperger, 2011, but can be distinguished from it by the larger abdominal scutum and the color patterns on legs and abdomen.</p></tp:treatment-sec><tp:treatment-sec sec-type="description" id="SECID0ENEAG"><title>Description.</title><p>Male (holotype). Total length 1.43; carapace 0.78 length, 0.57 width; abdomen 0.65 length, 0.39 width. Habitus as in Fig. <xref ref-type="fig" rid="F7">7A, C, E</xref>. <italic>Carapace</italic>: yellow, dark brown on lateral and posterior surfaces, with brown egg-shaped patches behind eyes, ovoid in dorsal view, slightly elevated in lateral view, surface of elevated portion of pars cephalica smooth, sides strongly reticulate, fovea absent, lateral margin straight, smooth (Fig. <xref ref-type="fig" rid="F7">7B, D</xref>). <italic>Clypeus</italic>: straight in frontal view, vertical in lateral view, high, <abbrev xmlns:xlink="http://www.w3.org/1999/xlink" xlink:title="anterior lateral eyes" id="ABBRID0E6EAG" xlink:type="simple">ALE</abbrev> separated from edge of carapace by more than twice of their diameter. <italic>Eyes</italic>: six, very small, <abbrev xmlns:xlink="http://www.w3.org/1999/xlink" xlink:title="anterior lateral eyes" id="ABBRID0EEFAG" xlink:type="simple">ALE</abbrev> largest, <abbrev xmlns:xlink="http://www.w3.org/1999/xlink" xlink:title="anterior lateral eyes" id="ABBRID0EHFAG" xlink:type="simple">ALE</abbrev> circular, <abbrev xmlns:xlink="http://www.w3.org/1999/xlink" xlink:title="posterior median eyes" id="ABBRID0EKFAG" xlink:type="simple">PME</abbrev> and <abbrev xmlns:xlink="http://www.w3.org/1999/xlink" xlink:title="posterior lateral eyes" id="ABBRID0ENFAG" xlink:type="simple">PLE</abbrev> oval, posterior eye row procurved from both above and front, <abbrev xmlns:xlink="http://www.w3.org/1999/xlink" xlink:title="anterior lateral eyes" id="ABBRID0EQFAG" xlink:type="simple">ALE</abbrev> separated by less than their radius, <abbrev xmlns:xlink="http://www.w3.org/1999/xlink" xlink:title="anterior lateral eyes" id="ABBRID0ETFAG" xlink:type="simple">ALE</abbrev>-<abbrev xmlns:xlink="http://www.w3.org/1999/xlink" xlink:title="posterior lateral eyes" id="ABBRID0EWFAG" xlink:type="simple">PLE</abbrev> separated by less than <abbrev xmlns:xlink="http://www.w3.org/1999/xlink" xlink:title="anterior lateral eyes" id="ABBRID0EZFAG" xlink:type="simple">ALE</abbrev> radius, <abbrev xmlns:xlink="http://www.w3.org/1999/xlink" xlink:title="posterior median eyes" id="ABBRID0E3FAG" xlink:type="simple">PME</abbrev> touching, <abbrev xmlns:xlink="http://www.w3.org/1999/xlink" xlink:title="posterior lateral eyes" id="ABBRID0E6FAG" xlink:type="simple">PLE</abbrev>-<abbrev xmlns:xlink="http://www.w3.org/1999/xlink" xlink:title="posterior median eyes" id="ABBRID0ECGAG" xlink:type="simple">PME</abbrev> touching (Fig. <xref ref-type="fig" rid="F7">7I</xref>). <italic>Sternum</italic>: longer than wide, pale yellow, uniform, not fused to carapace, surface smooth, setae sparse. <italic>Mouthparts</italic>: chelicerae, endites and labium yellow. Chelicerae straight, base of fangs with a <abbrev xmlns:xlink="http://www.w3.org/1999/xlink" id="ABBRID0ENGAG" xlink:type="simple"><def><p>flake-like dorsal process </p></def>(fdp)</abbrev> (Fig. <xref ref-type="fig" rid="F9">9F, G</xref>), fang groove with a few small and one larger denticles. Labium rectangular, fused to sternum, anterior margin not indented at middle. Anteromedian tip of endites with one strong, tooth-like projection (Fig. <xref ref-type="fig" rid="F7">7E, F</xref>). <italic>Abdomen</italic>: ovoid, rounded posteriorly. Posterior spiracles not connected by groove. Pedicel tube short, ribbed, scutum not extending far dorsal of pedicel. Dorsal scutum well sclerotized, yellow, except dark brown on posterior part, covering, whole abdomen width and approximately 5/6 of abdomen length, not fused to epigastric scutum, middle surface and sides smooth. Epigastric and postepigastric scutum well sclerotized, fused, the upper part of the pedicel tube is dark brown, the other part pale yellow, without posteriorly directed lateral apodemes. Dorsum setae present, light, needle-like. <italic>Legs</italic>: yellow, with dark brown pattern on subbasal part of femur, trochanter and basal half part of tibia of leg IV, femur I with two prolateral and two small retrolateral spines, tibia I with four pairs, metatarsus I with two pairs of long ventral spines. Leg II spination is similar to leg I except femur with only one prolateral and one retrolateral spine. Legs III and IV spineless. <italic>Genitalia</italic>: epigastric region with sperm pore large, circular, situated at level of anterior spiracles. Palp strongly sclerotized, right and left palps symmetrical, proximal segments brown, trochanter with <abbrev xmlns:xlink="http://www.w3.org/1999/xlink" id="ABBRID0EGHAG" xlink:type="simple"><def><p>ventral projection </p></def>(vp)</abbrev> (Fig. <xref ref-type="fig" rid="F9">9A</xref>), cymbium brown, fused with bulb, bulb brown, more than two times as long as cymbium, tapering apically, with one large <abbrev xmlns:xlink="http://www.w3.org/1999/xlink" id="ABBRID0E2HAG" xlink:type="simple"><def><p>ventral protuberance </p></def>(vpr)</abbrev> (Fig. <xref ref-type="fig" rid="F9">9B, C</xref>), distal part elongated, with two long apophyses, one <abbrev xmlns:xlink="http://www.w3.org/1999/xlink" id="ABBRID0EQIAG" xlink:type="simple"><def><p>sclerotized, finger-like </p></def>(sfa)</abbrev>, one <abbrev xmlns:xlink="http://www.w3.org/1999/xlink" id="ABBRID0EZIAG" xlink:type="simple"><def><p>membranous, triangle-shaped </p></def>(mta)</abbrev> (Fig. <xref ref-type="fig" rid="F9">9D, E</xref>).</p><fig id="F7" position="float" orientation="portrait"><label>Figure 7.</label><caption><p>
          <italic><tp:taxon-name><tp:taxon-name-part taxon-name-part-type="genus">Ischnothyreus</tp:taxon-name-part> <tp:taxon-name-part taxon-name-part-type="species">dactylinus</tp:taxon-name-part></tp:taxon-name></italic> sp. n., male. <bold>A, C, E</bold> habitus, dorsal, lateral and ventral views <bold>B, D, F, I</bold> prosoma, dorsal, lateral, ventral and anterior views <bold>G, H</bold> left chelicera, anterior and posterior views. Scale bars: <bold>A, C, E</bold> = 0.4 mm; <bold>B, D, F, I</bold> = 0.2 mm; <bold>G, H</bold> = 0.1 mm.</p></caption><graphic xmlns:xlink="http://www.w3.org/1999/xlink" xlink:href="zookeys-618-039-g007.jpg" position="float" orientation="portrait" xlink:type="simple" id="oo_103603.jpg"/></fig><fig id="F8" position="float" orientation="portrait"><label>Figure 8.</label><caption><p>
          <italic><tp:taxon-name><tp:taxon-name-part taxon-name-part-type="genus">Ischnothyreus</tp:taxon-name-part> <tp:taxon-name-part taxon-name-part-type="species">dactylinus</tp:taxon-name-part></tp:taxon-name></italic> sp. n., female. <bold>A, C, E</bold> habitus, dorsal, lateral and ventral views <bold>B, D, F</bold> prosoma, dorsal, lateral and ventral views <bold>G, H, J</bold> epigastric region, ventral view <bold>I, K</bold> epigastric region, dorsal view (H, I cleared in lactic acid). Abbreviations: a = apodeme; <abbrev xmlns:xlink="http://www.w3.org/1999/xlink" xlink:title="fan-shaped atrium" id="ABBRID0EDLAG" xlink:type="simple">fsa</abbrev> = fan-shaped atrium; <abbrev xmlns:xlink="http://www.w3.org/1999/xlink" xlink:title="winding tube posteriorly" id="ABBRID0EILAG" xlink:type="simple">wt</abbrev> = winding tube. Scale bars: <bold>A, C, E</bold> = 0.4 mm; <bold>B, D, F</bold> = 0.2 mm; <bold>G–K</bold> = 0.1 mm.</p></caption><graphic xmlns:xlink="http://www.w3.org/1999/xlink" xlink:href="zookeys-618-039-g008.jpg" position="float" orientation="portrait" xlink:type="simple" id="oo_103604.jpg"/></fig><fig id="F9" position="float" orientation="portrait"><label>Figure 9.</label><caption><p>
          <italic><tp:taxon-name><tp:taxon-name-part taxon-name-part-type="genus">Ischnothyreus</tp:taxon-name-part> <tp:taxon-name-part taxon-name-part-type="species">dactylinus</tp:taxon-name-part></tp:taxon-name></italic> sp. n., male. <bold>A, D</bold> left palp, prolateral view <bold>B</bold> distal part of palpal bulb, apical view <bold>C, E</bold> left palp, retrolateral view <bold>F</bold>, <bold>G</bold> left chelicera, posterior and anterior views. Abbreviations: <abbrev xmlns:xlink="http://www.w3.org/1999/xlink" xlink:title="flake-like dorsal process" id="ABBRID0E1MAG" xlink:type="simple">fdp</abbrev> = flake-like dorsal process; <abbrev xmlns:xlink="http://www.w3.org/1999/xlink" xlink:title="membranous, triangle-shaped" id="ABBRID0E6MAG" xlink:type="simple">mta</abbrev> = membranous, triangle-shaped apophysis; <abbrev xmlns:xlink="http://www.w3.org/1999/xlink" xlink:title="sclerotized, finger-like" id="ABBRID0ECNAG" xlink:type="simple">sfa</abbrev> = sclerotized, finger-like apophysis; <abbrev xmlns:xlink="http://www.w3.org/1999/xlink" xlink:title="ventral projection" id="ABBRID0EFNAG" xlink:type="simple">vp</abbrev> = ventral projection; <abbrev xmlns:xlink="http://www.w3.org/1999/xlink" xlink:title="ventral protuberances" id="ABBRID0EQNAG" xlink:type="simple">vpr</abbrev> = ventral protuberance. Scale bars: <bold>A–C</bold> = 0.1 mm; <bold>D–G</bold> = 0.05 mm.</p></caption><graphic xmlns:xlink="http://www.w3.org/1999/xlink" xlink:href="zookeys-618-039-g009.jpg" position="float" orientation="portrait" xlink:type="simple" id="oo_103605.jpg"/></fig><!--PageBreak--><!--PageBreak--><!--PageBreak--><!--PageBreak--><p>Female (paratype). Total length 1.51; carapace 0.73 length, 0.58 width; abdomen 0.76 length, 0.49 width. Habitus as in Fig. <xref ref-type="fig" rid="F8">8A, C, E</xref>. As in male except as noted. <italic>Carapace</italic>: without any pattern. <italic>Mouthparts</italic>: endites unmodified. <italic>Abdomen</italic>: dorsal scutum covering less than 5/6 of abdomen length, 2/3 of abdomen width. Postepigastric scutum widely hexagonal. <italic>Genitalia</italic>: the posterior margin of the epigastric scutum is lined with numerous needle-like setae. The epigastric groove is narrow. From the middle of the slightly thickened margin of the postepigastric scutum runs a dark, <abbrev xmlns:xlink="http://www.w3.org/1999/xlink" id="ABBRID0EWOAG" xlink:type="simple"><def><p>winding tube posteriorly </p></def>(wt)</abbrev> (Fig. <xref ref-type="fig" rid="F8">8G, J</xref>), ending in a <abbrev xmlns:xlink="http://www.w3.org/1999/xlink" id="ABBRID0ELPAG" xlink:type="simple"><def><p>fan-shaped atrium </p></def>(fsa)</abbrev> (Fig. <xref ref-type="fig" rid="F8">8H</xref>).</p></tp:treatment-sec><tp:treatment-sec sec-type="distribution" id="SECID0E1PAG"><title>Distribution.</title><p>Singapore.</p></tp:treatment-sec><ref-list><ref id="B11"><mixed-citation xmlns:xlink="http://www.w3.org/1999/xlink" xlink:type="simple">
          <person-group><name name-style="western"><surname>Platnick</surname><given-names>NI</given-names></name><name name-style="western"><surname>Berniker</surname><given-names>L</given-names></name><name name-style="western"><surname>Kranz-Baltensperger</surname><given-names>Y</given-names></name></person-group> (<year>2012</year>) <article-title>The goblin spider genus <italic><tp:taxon-name><tp:taxon-name-part taxon-name-part-type="genus">Ischnothyreus</tp:taxon-name-part></tp:taxon-name></italic> (<tp:taxon-name><tp:taxon-name-part taxon-name-part-type="order">Araneae</tp:taxon-name-part></tp:taxon-name>, <tp:taxon-name><tp:taxon-name-part taxon-name-part-type="family">Oonopidae</tp:taxon-name-part></tp:taxon-name>) in the New World.</article-title> <source>American Museum Novitates</source> <volume>3759</volume>: <fpage>1</fpage>–<lpage>32</lpage>. doi: <ext-link xlink:type="simple" ext-link-type="doi" xlink:href="10.1206/3759.2">10.1206/3759.2</ext-link></mixed-citation></ref></ref-list></tp:taxon-treatment>
