# Supplementary material for: Five new species of the genus Ischnothyreus Simon, 1893 from Singapore
Source: Zookeys. 2016 Sep 19;(618):39–66. doi: 10.3897/zookeys.618.9451 (PMC5102049; doi:10.3897/zookeys.618.9451)
Supplement: XML Treatment for Ischnothyreus poculum [file zookeys.618.9451-treatment4.xml]

<!DOCTYPE tp:taxon-treatment
  PUBLIC "-//TaxonX//DTD Taxonomic Treatment Publishing DTD v0 20100105//EN" "tax-treatment-NSO.dtd">
<tp:taxon-treatment xmlns:tp="http://www.plazi.org/taxpub"><tp:treatment-meta><kwd-group><label>Taxon classification</label><kwd><named-content content-type="kingdom">Animalia</named-content></kwd><kwd><named-content content-type="order">Araneae</named-content></kwd><kwd><named-content content-type="family">Oonopidae</named-content></kwd></kwd-group><mixed-citation publication-type="journal"><person-group><name><surname>Tong</surname><given-names>Yanfeng</given-names></name><name><surname>Koh</surname><given-names>Joseph K. H.</given-names></name><name><surname>Tong</surname><given-names>Xiujiao</given-names></name><name><surname>Li</surname><given-names>Shuqiang</given-names></name></person-group><article-title>Five new species of the genus <italic><tp:taxon-name><tp:taxon-name-part taxon-name-part-type="genus">Ischnothyreus</tp:taxon-name-part></tp:taxon-name></italic> Simon, 1893 from Singapore</article-title><source>Zookeys</source><day>19</day><month>9</month><year>2016</year><volume>2016</volume><issue>618</issue><fpage>39</fpage><lpage>66</lpage><pub-id pub-id-type="doi">10.3897/zookeys.618.9451</pub-id></mixed-citation></tp:treatment-meta><tp:nomenclature><tp:taxon-name>
            <tp:taxon-name-part taxon-name-part-type="genus">Ischnothyreus</tp:taxon-name-part>
            <tp:taxon-name-part taxon-name-part-type="species">poculum</tp:taxon-name-part>
            <object-id xmlns:xlink="http://www.w3.org/1999/xlink" content-type="zoobank" xlink:type="simple">http://zoobank.org/352FE6DD-AD01-432A-8ED0-5822A77DB4D6</object-id>
          </tp:taxon-name><tp:taxon-authority>Tong &amp; Li</tp:taxon-authority><tp:taxon-status xmlns:xlink="http://www.w3.org/1999/xlink" xlink:type="simple">sp. n.</tp:taxon-status><xref ref-type="fig" rid="F10">Figs 10</xref><xref ref-type="fig" rid="F11">, 11</xref><xref ref-type="fig" rid="F12">, 12</xref><!--PageBreak--></tp:nomenclature><tp:treatment-sec sec-type="type material" id="SECID0ERRAG"><title>Type material.</title><p>
            <bold>Holotype</bold>: male (<abbrev xmlns:xlink="http://www.w3.org/1999/xlink" content-type="institution" xlink:title="Lee Kong Chian Natural History Museum, National University of Singapore" id="ABBRID0EZRAG" xlink:type="simple">LKCNHM</abbrev>), Singapore: Central Catchment Nature Reserve, near Singapore Zoo, Alt. 50 m, <named-content xmlns:xlink="http://www.w3.org/1999/xlink" content-type="dwc:verbatimCoordinates" xlink:type="simple"><named-content content-type="geo-json" specific-use="{&#34;type&#34;:&#34;Point&#34;,&#34;coordinates&#34;:[103.785389,1.406194]}" id="NCID0EASAG" xlink:type="simple">1°24'22.3"N, 103°47'7.4"E</named-content></named-content>, August 30, 2015, S. Li and Y. Tong leg. <bold>Paratypes</bold>: 1 female (<abbrev xmlns:xlink="http://www.w3.org/1999/xlink" content-type="institution" xlink:title="Lee Kong Chian Natural History Museum, National University of Singapore" id="ABBRID0EHSAG" xlink:type="simple">LKCNHM</abbrev>), same data as holotype; 1 female (<abbrev xmlns:xlink="http://www.w3.org/1999/xlink" content-type="institution" xlink:title="Lee Kong Chian Natural History Museum, National University of Singapore" id="ABBRID0ELSAG" xlink:type="simple">LKCNHM</abbrev>), Singapore: Bukit Timah Nature Reserve, Alt. 86 m, <named-content xmlns:xlink="http://www.w3.org/1999/xlink" content-type="dwc:verbatimCoordinates" xlink:type="simple"><named-content content-type="geo-json" specific-use="{&#34;type&#34;:&#34;Point&#34;,&#34;coordinates&#34;:[103.775000,1.360389]}" id="NCID0ESSAG" xlink:type="simple">1°21'37.4"N, 103°46'30.0"E</named-content></named-content>, August 24, 2015, S. Li and Y. Tong leg.</p></tp:treatment-sec><tp:treatment-sec sec-type="material" id="SECID0EXSAG"><title>Other material studied.</title><p>2 females (<abbrev xmlns:xlink="http://www.w3.org/1999/xlink" content-type="institution" xlink:title="Shenyang Normal University" id="ABBRID0E4SAG" xlink:type="simple">SYNU</abbrev>-71), Singapore: Central Catchment Nature Reserve, near Mandai Agrotechnology Park, Alt. 46 m, <named-content xmlns:xlink="http://www.w3.org/1999/xlink" content-type="dwc:verbatimCoordinates" xlink:type="simple"><named-content content-type="geo-json" specific-use="{&#34;type&#34;:&#34;Point&#34;,&#34;coordinates&#34;:[103.798944,1.414917]}" id="NCID0EETAG" xlink:type="simple">1°24'53.7"N, 103°47'56.2"E</named-content></named-content>, Sep 1, 2015, S. Li and Y. Tong leg.; 1 female (<abbrev xmlns:xlink="http://www.w3.org/1999/xlink" content-type="institution" xlink:title="Shenyang Normal University" id="ABBRID0EJTAG" xlink:type="simple">SYNU</abbrev>-72), Singapore: Central Catchment Nature Reserve, Alt. 46 m, <named-content xmlns:xlink="http://www.w3.org/1999/xlink" content-type="dwc:verbatimCoordinates" xlink:type="simple"><named-content content-type="geo-json" specific-use="{&#34;type&#34;:&#34;Point&#34;,&#34;coordinates&#34;:[103.808167,1.353694]}" id="NCID0EQTAG" xlink:type="simple">1°21'13.3"N, 103°48'29.4"E</named-content></named-content>, August 27, 2015, S. Li and Y. Tong leg.</p></tp:treatment-sec><tp:treatment-sec sec-type="etymology" id="SECID0EVTAG"><title>Etymology.</title><p>The specific epithet means “bowl” in Latin, and refers to the bowl-shaped atrium in the female epigastric region; noun.</p></tp:treatment-sec><tp:treatment-sec sec-type="diagnosis" id="SECID0E1TAG"><title>Diagnosis.</title><p>The new species is similar to <italic><tp:taxon-name><tp:taxon-name-part taxon-name-part-type="genus">Ischnothyreus</tp:taxon-name-part> <tp:taxon-name-part taxon-name-part-type="species">campanaceus</tp:taxon-name-part></tp:taxon-name></italic> Tong &amp; Li, 2008, but can be distinguished from it by the small abdominal dorsal scutum, the <abbrev xmlns:xlink="http://www.w3.org/1999/xlink" id="ABBRID0EKUAG" xlink:type="simple"><def><p>long sclerotized process </p></def>(lsp)</abbrev> and small <abbrev xmlns:xlink="http://www.w3.org/1999/xlink" id="ABBRID0EXUAG" xlink:type="simple"><def><p>sclerotized triangular-shaped apophysis </p></def>(sta)</abbrev> at base of fangs in male (Fig. <xref ref-type="fig" rid="F10">10H</xref>), and the bowl-shaped atrium in the female epigastric region (Fig. <xref ref-type="fig" rid="F11">11G–K</xref>). Males of the new species is also similar to those of <italic><tp:taxon-name><tp:taxon-name-part taxon-name-part-type="genus">Ischnothyreus</tp:taxon-name-part> <tp:taxon-name-part taxon-name-part-type="species">jojo</tp:taxon-name-part></tp:taxon-name></italic> Kranz-Baltensperger, 2011 by the <abbrev xmlns:xlink="http://www.w3.org/1999/xlink" id="ABBRID0EWVAG" xlink:type="simple"><def><p>long sclerotized process </p></def>(lsp)</abbrev> on the cheliceral fang (Figs <xref ref-type="fig" rid="F10">10G, H</xref>, <xref ref-type="fig" rid="F12">12G</xref>), but can be distinguished from it by the small <abbrev xmlns:xlink="http://www.w3.org/1999/xlink" id="ABBRID0ELWAG" xlink:type="simple"><def><p>sclerotized triangular-shaped apophysis </p></def>(sta)</abbrev> at base of fangs (Fig. <xref ref-type="fig" rid="F10">10H</xref>) and the membranous outgrowth on distal part of male palp (Fig. <xref ref-type="fig" rid="F12">12A–E</xref>).</p><fig id="F10" position="float" orientation="portrait"><label>Figure 10.</label><caption><p>
          <italic><tp:taxon-name><tp:taxon-name-part taxon-name-part-type="genus">Ischnothyreus</tp:taxon-name-part> <tp:taxon-name-part taxon-name-part-type="species">poculum</tp:taxon-name-part></tp:taxon-name></italic> sp. n., male. <bold>A, C, E</bold> habitus, dorsal, lateral and ventral views <bold>B, D, F, I</bold> prosoma, dorsal, lateral, ventral and anterior views <bold>G, H</bold> left chelicerae, anterior and posterior views. Abbreviations: <abbrev xmlns:xlink="http://www.w3.org/1999/xlink" xlink:title="long sclerotized process" id="ABBRID0EYXAG" xlink:type="simple">lsp</abbrev> = long sclerotized process; <abbrev xmlns:xlink="http://www.w3.org/1999/xlink" xlink:title="sclerotized triangular-shaped apophysis" id="ABBRID0E6XAG" xlink:type="simple">sta</abbrev> = sclerotized triangular-shaped apophysis. Scale bars: <bold>A, C, E</bold> = 0.4 mm; <bold>B, D, F, I</bold> = 0.2 mm; <bold>G, H</bold> = 0.1 mm.</p></caption><graphic xmlns:xlink="http://www.w3.org/1999/xlink" xlink:href="zookeys-618-039-g010.jpg" position="float" orientation="portrait" xlink:type="simple" id="oo_103606.jpg"/></fig><fig id="F11" position="float" orientation="portrait"><label>Figure 11.</label><caption><p>
          <italic><tp:taxon-name><tp:taxon-name-part taxon-name-part-type="genus">Ischnothyreus</tp:taxon-name-part> <tp:taxon-name-part taxon-name-part-type="species">poculum</tp:taxon-name-part></tp:taxon-name></italic> sp. n., female. <bold>A, C, E</bold> habitus, dorsal, lateral and ventral views <bold>B, D, F</bold> prosoma, dorsal, lateral and ventral views <bold>G, H, J</bold> epigastric region, ventral view <bold>I, K</bold> epigastric region, dorsal view (H, I cleared in lactic acid). Abbreviations: a = apodeme; <abbrev xmlns:xlink="http://www.w3.org/1999/xlink" xlink:title="bell-shaped atrium" id="ABBRID0ELZAG" xlink:type="simple">bsa</abbrev> = bowl-shaped atrium; <abbrev xmlns:xlink="http://www.w3.org/1999/xlink" xlink:title="depression" id="ABBRID0ESZAG" xlink:type="simple">dp</abbrev> = depression; <abbrev xmlns:xlink="http://www.w3.org/1999/xlink" xlink:title="winding tube posteriorly" id="ABBRID0EVZAG" xlink:type="simple">wt</abbrev> = winding tube. Scale bars: <bold>A, C, E</bold> = 0.4 mm; <bold>B, D, F</bold> = 0.2 mm; <bold>G–K</bold> = 0.1 mm.</p></caption><graphic xmlns:xlink="http://www.w3.org/1999/xlink" xlink:href="zookeys-618-039-g011.jpg" position="float" orientation="portrait" xlink:type="simple" id="oo_103607.jpg"/></fig><fig id="F12" position="float" orientation="portrait"><label>Figure 12.</label><caption><p>
          <italic><tp:taxon-name><tp:taxon-name-part taxon-name-part-type="genus">Ischnothyreus</tp:taxon-name-part> <tp:taxon-name-part taxon-name-part-type="species">poculum</tp:taxon-name-part></tp:taxon-name></italic> sp. n., male. <bold>A, D</bold> left palp, prolateral view <bold>B, F</bold> left palpal bulb, dorsal view <bold>C</bold>, <bold>E</bold> left palp, retrolateral view <bold>G, H</bold> left chelicerae, anterior and posterior views. Abbreviations: <abbrev xmlns:xlink="http://www.w3.org/1999/xlink" xlink:title="long sclerotized process" id="ABBRID0EH2AG" xlink:type="simple">lsp</abbrev> = long sclerotized process; <abbrev xmlns:xlink="http://www.w3.org/1999/xlink" xlink:title="sclerotized triangular-shaped apophysis" id="ABBRID0EO2AG" xlink:type="simple">sta</abbrev> = sclerotized triangular-shaped apophysis; <abbrev xmlns:xlink="http://www.w3.org/1999/xlink" xlink:title="ventral projection" id="ABBRID0EV2AG" xlink:type="simple">vp</abbrev> = ventral projection; <abbrev xmlns:xlink="http://www.w3.org/1999/xlink" xlink:title="ventral protuberances" id="ABBRID0EA3AG" xlink:type="simple">vpr</abbrev> = ventral protuberance. Scale bars: 0.1 mm.</p></caption><graphic xmlns:xlink="http://www.w3.org/1999/xlink" xlink:href="zookeys-618-039-g012.jpg" position="float" orientation="portrait" xlink:type="simple" id="oo_103608.jpg"/></fig></tp:treatment-sec><tp:treatment-sec sec-type="description" id="SECID0EQ3AG"><title>Description.</title><p>Male (holotype). Total length 1.64; carapace 0.83 length, 0.67 width; abdomen 0.80 length, 0.46 width. Habitus as in Fig. <xref ref-type="fig" rid="F10">10A, C, E</xref>. <italic>Carapace</italic>: pale orange, with brown egg-shaped patches behind eyes, ovoid in dorsal view, strongly elevated in lateral view, surface of elevated portion of pars cephalica smooth, sides finely reticulate, fovea absent, lateral margin straight, smooth (Fig. <xref ref-type="fig" rid="F10">10B, D</xref>). <italic>Clypeus</italic>: straight in frontal view, vertical in lateral view, <abbrev xmlns:xlink="http://www.w3.org/1999/xlink" xlink:title="anterior lateral eyes" id="ABBRID0EC4AG" xlink:type="simple">ALE</abbrev> separated from edge of carapace by their radius or more. <italic>Eyes</italic>: six, well developed, <abbrev xmlns:xlink="http://www.w3.org/1999/xlink" xlink:title="anterior lateral eyes" id="ABBRID0EH4AG" xlink:type="simple">ALE</abbrev> largest, <abbrev xmlns:xlink="http://www.w3.org/1999/xlink" xlink:title="anterior lateral eyes" id="ABBRID0EK4AG" xlink:type="simple">ALE</abbrev> circular, <abbrev xmlns:xlink="http://www.w3.org/1999/xlink" xlink:title="posterior median eyes" id="ABBRID0EN4AG" xlink:type="simple">PME</abbrev> and <abbrev xmlns:xlink="http://www.w3.org/1999/xlink" xlink:title="posterior lateral eyes" id="ABBRID0EQ4AG" xlink:type="simple">PLE</abbrev> oval, <!--PageBreak--><!--PageBreak--><!--PageBreak--><!--PageBreak-->posterior eye row straight from above, procurved from front, <abbrev xmlns:xlink="http://www.w3.org/1999/xlink" xlink:title="anterior lateral eyes" id="ABBRID0EY4AG" xlink:type="simple">ALE</abbrev> separated by less than their radius, <abbrev xmlns:xlink="http://www.w3.org/1999/xlink" xlink:title="anterior lateral eyes" id="ABBRID0E24AG" xlink:type="simple">ALE</abbrev>-<abbrev xmlns:xlink="http://www.w3.org/1999/xlink" xlink:title="posterior lateral eyes" id="ABBRID0E54AG" xlink:type="simple">PLE</abbrev> separated by less than <abbrev xmlns:xlink="http://www.w3.org/1999/xlink" xlink:title="anterior lateral eyes" id="ABBRID0EB5AG" xlink:type="simple">ALE</abbrev> radius, <abbrev xmlns:xlink="http://www.w3.org/1999/xlink" xlink:title="posterior median eyes" id="ABBRID0EE5AG" xlink:type="simple">PME</abbrev> touching, <abbrev xmlns:xlink="http://www.w3.org/1999/xlink" xlink:title="posterior lateral eyes" id="ABBRID0EH5AG" xlink:type="simple">PLE</abbrev>-<abbrev xmlns:xlink="http://www.w3.org/1999/xlink" xlink:title="posterior median eyes" id="ABBRID0EK5AG" xlink:type="simple">PME</abbrev> touching (Fig. <xref ref-type="fig" rid="F10">10I</xref>). <italic>Sternum</italic>: longer than wide, pale orange, uniform, not fused to carapace, surface smooth, setae sparse. <italic>Mouthparts</italic>: chelicerae, endites and labium orange. Chelicerae straight, with <abbrev xmlns:xlink="http://www.w3.org/1999/xlink" id="ABBRID0EV5AG" xlink:type="simple"><def><p>long sclerotized process </p></def>(lsp)</abbrev> and small <abbrev xmlns:xlink="http://www.w3.org/1999/xlink" id="ABBRID0EC6AG" xlink:type="simple"><def><p>sclerotized triangular-shaped apophysis </p></def>(sta)</abbrev> at base of fangs (Fig. <xref ref-type="fig" rid="F12">12G, H</xref>), fang groove with a few small and one larger denticles. Labium rectangular, fused to sternum, anterior margin not indented at middle. Anteromedian tip of endites with one strong, tooth-like projection (Fig. <xref ref-type="fig" rid="F10">10E, F</xref>). <italic>Abdomen</italic>: ovoid, rounded posteriorly. Posterior spiracles not connected by groove. Pedicel tube short, ribbed, scutum not extending far dorsal of pedicel. Dorsal scutum weakly sclerotized, pale orange, covering approximately 1/2 of abdomen length, 1/2 of abdomen width, fused to epigastric scutum. Epigastric and postepigastric scutum weakly sclerotized, pale orange, fused, without posteriorly directed lateral apodemes. Dorsum setae present, light, needle-like. <italic>Legs</italic>: pale orange, femur I with two prolateral and two small retrolateral spines, tibia I with four pairs, metatarsus I with two pairs of long ventral spines. Leg II spination is similar to leg I except femur with only one prolateral and one retrolateral spine. Legs III and IV spineless. <italic>Genitalia</italic>: epigastric region with sperm pore middle sized, circular, situated at level of anterior spiracles. Palp strongly sclerotized, right and left palps symmetrical, trochanter with <abbrev xmlns:xlink="http://www.w3.org/1999/xlink" id="ABBRID0E46AG" xlink:type="simple"><def><p>ventral projection </p></def>(vp)</abbrev> (Fig. <xref ref-type="fig" rid="F12">12C, D</xref>), cymbium brown, fused with bulb, bulb brown, more than two times as long as cymbium, tapering apically, with two <abbrev xmlns:xlink="http://www.w3.org/1999/xlink" id="ABBRID0ESABG" xlink:type="simple"><def><p>ventral protuberances </p></def>(vpr)</abbrev> (Fig. <xref ref-type="fig" rid="F12">12B</xref>), distal part elongated, with membranous outgrowth (Fig. <xref ref-type="fig" rid="F12">12D, E, F</xref>).</p><p>Female (paratype). Total length 1.55; carapace 0.73 length, 0.61 width; abdomen 0.82 length, 0.59 width. Habitus as in Fig. <xref ref-type="fig" rid="F11">11A, C, E</xref>. As in male except as noted. <italic>Carapace</italic>: without any pattern. <italic>Mouthparts</italic>: chelicerae and endites unmodified. <italic>Abdomen</italic>: dorsal scutum well sclerotized, postepigastric scutum boat-shaped, very narrow. <italic>Genitalia</italic>: anterior margin of the postepigastric scutum slightly sclerotized, behind the anterior margin is a <abbrev xmlns:xlink="http://www.w3.org/1999/xlink" id="ABBRID0EZBBG" xlink:type="simple"><def><p>depression </p></def>(dp)</abbrev>; the <abbrev xmlns:xlink="http://www.w3.org/1999/xlink" id="ABBRID0ECCBG" xlink:type="simple"><def><p>winding tube runs posteriorly </p></def>(wt)</abbrev>, ending in a <abbrev xmlns:xlink="http://www.w3.org/1999/xlink" id="ABBRID0ETCBG" xlink:type="simple"><def><p>bowl-shaped atrium </p></def>(bsa)</abbrev> (Fig. <xref ref-type="fig" rid="F11">11G–K</xref>).</p></tp:treatment-sec><tp:treatment-sec sec-type="distribution" id="SECID0EEDBG"><title>Distribution.</title><p>Singapore.</p></tp:treatment-sec></tp:taxon-treatment>
