# Supplementary material for: Five new species of the genus Ischnothyreus Simon, 1893 from Singapore
Source: Zookeys. 2016 Sep 19;(618):39–66. doi: 10.3897/zookeys.618.9451 (PMC5102049; doi:10.3897/zookeys.618.9451)
Supplement: XML Treatment for Ischnothyreus tectorius [file zookeys.618.9451-treatment5.xml]

<!DOCTYPE tp:taxon-treatment
  PUBLIC "-//TaxonX//DTD Taxonomic Treatment Publishing DTD v0 20100105//EN" "tax-treatment-NSO.dtd">
<tp:taxon-treatment xmlns:tp="http://www.plazi.org/taxpub"><tp:treatment-meta><kwd-group><label>Taxon classification</label><kwd><named-content content-type="kingdom">Animalia</named-content></kwd><kwd><named-content content-type="order">Araneae</named-content></kwd><kwd><named-content content-type="family">Oonopidae</named-content></kwd></kwd-group><mixed-citation publication-type="journal"><person-group><name><surname>Tong</surname><given-names>Yanfeng</given-names></name><name><surname>Koh</surname><given-names>Joseph K. H.</given-names></name><name><surname>Tong</surname><given-names>Xiujiao</given-names></name><name><surname>Li</surname><given-names>Shuqiang</given-names></name></person-group><article-title>Five new species of the genus <italic><tp:taxon-name><tp:taxon-name-part taxon-name-part-type="genus">Ischnothyreus</tp:taxon-name-part></tp:taxon-name></italic> Simon, 1893 from Singapore</article-title><source>Zookeys</source><day>19</day><month>9</month><year>2016</year><volume>2016</volume><issue>618</issue><fpage>39</fpage><lpage>66</lpage><pub-id pub-id-type="doi">10.3897/zookeys.618.9451</pub-id></mixed-citation></tp:treatment-meta><tp:nomenclature><tp:taxon-name>
            <tp:taxon-name-part taxon-name-part-type="genus">Ischnothyreus</tp:taxon-name-part>
            <tp:taxon-name-part taxon-name-part-type="species">tectorius</tp:taxon-name-part>
            <object-id xmlns:xlink="http://www.w3.org/1999/xlink" content-type="zoobank" xlink:type="simple">http://zoobank.org/8044453E-C913-4CB4-A9C0-4179733324F6</object-id>
          </tp:taxon-name><tp:taxon-authority>Tong &amp; Li</tp:taxon-authority><tp:taxon-status xmlns:xlink="http://www.w3.org/1999/xlink" xlink:type="simple">sp. n.</tp:taxon-status><xref ref-type="fig" rid="F13">Figs 13</xref><xref ref-type="fig" rid="F14">, 14</xref><xref ref-type="fig" rid="F15">, 15</xref></tp:nomenclature><tp:treatment-sec sec-type="type material" id="SECID0E1EBG"><title>Type material.</title><p>
            <bold>Holotype</bold>: male (<abbrev xmlns:xlink="http://www.w3.org/1999/xlink" content-type="institution" xlink:title="Lee Kong Chian Natural History Museum, National University of Singapore" id="ABBRID0ECFBG" xlink:type="simple">LKCNHM</abbrev>), Singapore: Central Catchment Nature Reserve, near Mandai Agrotechnology Park, Alt. 46 m, <named-content xmlns:xlink="http://www.w3.org/1999/xlink" content-type="dwc:verbatimCoordinates" xlink:type="simple"><named-content content-type="geo-json" specific-use="{&#34;type&#34;:&#34;Point&#34;,&#34;coordinates&#34;:[103.798944,1.414917]}" id="NCID0EJFBG" xlink:type="simple">1°24'53.7"N, 103°47'56.2"E</named-content></named-content>, Sep 1, 2015, S. Li and Y. Tong leg. <bold>Paratypes</bold>: 7 males, 7 females (<abbrev xmlns:xlink="http://www.w3.org/1999/xlink" content-type="institution" xlink:title="Lee Kong Chian Natural History Museum, National University of Singapore" id="ABBRID0EQFBG" xlink:type="simple">LKCNHM</abbrev>), same data as holotype.</p></tp:treatment-sec><tp:treatment-sec sec-type="material" id="SECID0EUFBG"><title>Other material studied.</title><p>2 males, 1 female (<abbrev xmlns:xlink="http://www.w3.org/1999/xlink" content-type="institution" xlink:title="Shenyang Normal University" id="ABBRID0E1FBG" xlink:type="simple">SYNU</abbrev>-73), Singapore: Bukit Timah Nature Reserve, Alt. 86 m, <named-content xmlns:xlink="http://www.w3.org/1999/xlink" content-type="dwc:verbatimCoordinates" xlink:type="simple"><named-content content-type="geo-json" specific-use="{&#34;type&#34;:&#34;Point&#34;,&#34;coordinates&#34;:[103.775000,1.360389]}" id="NCID0EBGBG" xlink:type="simple">1°21'37.4"N, 103°46'30.0"E</named-content></named-content>, August 24, 2015, S. Li and <!--PageBreak-->Y. Tong leg.; 7 males, 10 females (<abbrev xmlns:xlink="http://www.w3.org/1999/xlink" content-type="institution" xlink:title="Shenyang Normal University" id="ABBRID0EIGBG" xlink:type="simple">SYNU</abbrev>-74), Singapore: Central Catchment Nature Reserve, near Singapore Zoo, Alt. 50 m, <named-content xmlns:xlink="http://www.w3.org/1999/xlink" content-type="dwc:verbatimCoordinates" xlink:type="simple"><named-content content-type="geo-json" specific-use="{&#34;type&#34;:&#34;Point&#34;,&#34;coordinates&#34;:[103.785389,1.406194]}" id="NCID0EPGBG" xlink:type="simple">1°24'22.3"N, 103°47'7.4"E</named-content></named-content>, August 30, 2015, S. Li and Y. Tong leg.; 12 females (<abbrev xmlns:xlink="http://www.w3.org/1999/xlink" content-type="institution" xlink:title="Shenyang Normal University" id="ABBRID0EUGBG" xlink:type="simple">SYNU</abbrev>-75), Singapore: Bukit Timah Nature Reserve, Seraya Loop, Alt. 118 m, <named-content xmlns:xlink="http://www.w3.org/1999/xlink" content-type="dwc:verbatimCoordinates" xlink:type="simple"><named-content content-type="geo-json" specific-use="{&#34;type&#34;:&#34;Point&#34;,&#34;coordinates&#34;:[103.773694,1.357056]}" id="NCID0E2GBG" xlink:type="simple">1°21'25.4"N, 103°46'25.3"E</named-content></named-content>, August 17, 2015, S. Li and Y. Tong leg.; 6 males, 9 females (<abbrev xmlns:xlink="http://www.w3.org/1999/xlink" content-type="institution" xlink:title="Shenyang Normal University" id="ABBRID0EAHBG" xlink:type="simple">SYNU</abbrev>-76), Singapore: Central Catchment Nature Reserve (off Mandai Lake Road), Alt. 39 m, <named-content xmlns:xlink="http://www.w3.org/1999/xlink" content-type="dwc:verbatimCoordinates" xlink:type="simple"><named-content content-type="geo-json" specific-use="{&#34;type&#34;:&#34;Point&#34;,&#34;coordinates&#34;:[103.780917,1.408528]}" id="NCID0EHHBG" xlink:type="simple">1°24'30.7"N, 103°46'51.3"E</named-content></named-content>, August 31, 2015, S. Li and Y. Tong leg.; 2 males, 5 females (<abbrev xmlns:xlink="http://www.w3.org/1999/xlink" content-type="institution" xlink:title="Shenyang Normal University" id="ABBRID0EMHBG" xlink:type="simple">SYNU</abbrev>-77), Singapore: Bukit Timah Nature Reserve, Catchment Path, Alt. 107 m, <named-content xmlns:xlink="http://www.w3.org/1999/xlink" content-type="dwc:verbatimCoordinates" xlink:type="simple"><named-content content-type="geo-json" specific-use="{&#34;type&#34;:&#34;Point&#34;,&#34;coordinates&#34;:[103.780722,1.353472]}" id="NCID0ETHBG" xlink:type="simple">1°21'12.5"N, 103°46'50.6"E</named-content></named-content>, August 20, 2015, S. Li and Y. Tong leg.; 6 males, 11 females (<abbrev xmlns:xlink="http://www.w3.org/1999/xlink" content-type="institution" xlink:title="Shenyang Normal University" id="ABBRID0EYHBG" xlink:type="simple">SYNU</abbrev>-78), Singapore: Central Catchment Nature Reserve, near Singapore Zoo, Alt. 50 m, <named-content xmlns:xlink="http://www.w3.org/1999/xlink" content-type="dwc:verbatimCoordinates" xlink:type="simple"><named-content content-type="geo-json" specific-use="{&#34;type&#34;:&#34;Point&#34;,&#34;coordinates&#34;:[103.785389,1.406194]}" id="NCID0E6HBG" xlink:type="simple">1°24'22.3"N, 103°47'7.4"E</named-content></named-content>, August 30, 2015, S. Li and Y. Tong leg.; 4 males, 3 females (<abbrev xmlns:xlink="http://www.w3.org/1999/xlink" content-type="institution" xlink:title="Shenyang Normal University" id="ABBRID0EEIBG" xlink:type="simple">SYNU</abbrev>-79), Singapore: Bukit Timah Nature Reserve, Jungle Fall Stream, Alt. 118 m, <named-content xmlns:xlink="http://www.w3.org/1999/xlink" content-type="dwc:verbatimCoordinates" xlink:type="simple"><named-content content-type="geo-json" specific-use="{&#34;type&#34;:&#34;Point&#34;,&#34;coordinates&#34;:[103.773694,1.357056]}" id="NCID0ELIBG" xlink:type="simple">1°21'25.4"N, 103°46'25.3"E</named-content></named-content>, August 18, 2015, S. Li and Y. Tong leg.; 3 males, 3 females (<abbrev xmlns:xlink="http://www.w3.org/1999/xlink" content-type="institution" xlink:title="Shenyang Normal University" id="ABBRID0EQIBG" xlink:type="simple">SYNU</abbrev>-80), Singapore: Bukit Timah Nature Reserve, Jungle Fall Stream, Alt. 118 m, <named-content xmlns:xlink="http://www.w3.org/1999/xlink" content-type="dwc:verbatimCoordinates" xlink:type="simple"><named-content content-type="geo-json" specific-use="{&#34;type&#34;:&#34;Point&#34;,&#34;coordinates&#34;:[103.773694,1.357056]}" id="NCID0EXIBG" xlink:type="simple">1°21'25.4"N, 103°46'25.3"E</named-content></named-content>, August 18, 2015, S. Li and Y. Tong leg.; 2 males, 2 females (<abbrev xmlns:xlink="http://www.w3.org/1999/xlink" content-type="institution" xlink:title="Shenyang Normal University" id="ABBRID0E3IBG" xlink:type="simple">SYNU</abbrev>-81), Singapore: Bukit Timah Nature Reserve, Jungle Fall Stream, Alt. 118 m, <named-content xmlns:xlink="http://www.w3.org/1999/xlink" content-type="dwc:verbatimCoordinates" xlink:type="simple"><named-content content-type="geo-json" specific-use="{&#34;type&#34;:&#34;Point&#34;,&#34;coordinates&#34;:[103.773694,1.357056]}" id="NCID0EDJBG" xlink:type="simple">1°21'25.4"N, 103°46'25.3"E</named-content></named-content>, August 18, 2015, S. Li and Y. Tong leg.; 2 males, 2 females (<abbrev xmlns:xlink="http://www.w3.org/1999/xlink" content-type="institution" xlink:title="Shenyang Normal University" id="ABBRID0EIJBG" xlink:type="simple">SYNU</abbrev>-82), Singapore: Bukit Timah Nature Reserve, Bukit Timah Summit, Alt. 163 m, <named-content xmlns:xlink="http://www.w3.org/1999/xlink" content-type="dwc:verbatimCoordinates" xlink:type="simple"><named-content content-type="geo-json" specific-use="{&#34;type&#34;:&#34;Point&#34;,&#34;coordinates&#34;:[103.776375,1.354625]}" id="NCID0EPJBG" xlink:type="simple">1°21'16.65"N, 103°46'34.95"E</named-content></named-content>, August 19, 2015, S. Li and Y. Tong leg.; 1 female (<abbrev xmlns:xlink="http://www.w3.org/1999/xlink" content-type="institution" xlink:title="Shenyang Normal University" id="ABBRID0EUJBG" xlink:type="simple">SYNU</abbrev>-83), Singapore: Bukit Timah Nature Reserve, Catchment Path, Alt. 107 m, <named-content xmlns:xlink="http://www.w3.org/1999/xlink" content-type="dwc:verbatimCoordinates" xlink:type="simple"><named-content content-type="geo-json" specific-use="{&#34;type&#34;:&#34;Point&#34;,&#34;coordinates&#34;:[103.780722,1.353472]}" id="NCID0E2JBG" xlink:type="simple">1°21'12.5"N, 103°46'50.6"E</named-content></named-content>, August 20, 2015, S. Li and Y. Tong leg.; 2 females (<abbrev xmlns:xlink="http://www.w3.org/1999/xlink" content-type="institution" xlink:title="Shenyang Normal University" id="ABBRID0EAKBG" xlink:type="simple">SYNU</abbrev>-84), Singapore: Central Catchment Nature Reserve (off Mandai Lake Road), Alt. 39 m, <named-content xmlns:xlink="http://www.w3.org/1999/xlink" content-type="dwc:verbatimCoordinates" xlink:type="simple"><named-content content-type="geo-json" specific-use="{&#34;type&#34;:&#34;Point&#34;,&#34;coordinates&#34;:[103.780917,1.408528]}" id="NCID0EHKBG" xlink:type="simple">1°24'30.7"N, 103°46'51.3"E</named-content></named-content>, August 31, 2015, S. Li and Y. Tong leg.; 2 males, 1 female (<abbrev xmlns:xlink="http://www.w3.org/1999/xlink" content-type="institution" xlink:title="Shenyang Normal University" id="ABBRID0EMKBG" xlink:type="simple">SYNU</abbrev>-90), Singapore: Pulau Ubin, Alt. 2 m, <named-content xmlns:xlink="http://www.w3.org/1999/xlink" content-type="dwc:verbatimCoordinates" xlink:type="simple"><named-content content-type="geo-json" specific-use="{&#34;type&#34;:&#34;Point&#34;,&#34;coordinates&#34;:[103.940389,1.421667]}" id="NCID0ETKBG" xlink:type="simple">1°25'18.0"N, 103°56'25.4"E</named-content></named-content>, August 22, 2015, S. Li and Y. Tong leg.</p></tp:treatment-sec><tp:treatment-sec sec-type="etymology" id="SECID0EYKBG"><title>Etymology.</title><p>The specific epithet means “usable to cover a roof” in Latin, and refers to the long protruding extension on male clypeus; adjective.</p></tp:treatment-sec><tp:treatment-sec sec-type="diagnosis" id="SECID0E4KBG"><title>Diagnosis.</title><p>The new species can be distinguished from the congeneric species by the <abbrev xmlns:xlink="http://www.w3.org/1999/xlink" id="ABBRID0EDLBG" xlink:type="simple"><def><p>strongly protruding extension </p></def>(spe)</abbrev> on male clypeus (Fig. <xref ref-type="fig" rid="F13">13I</xref>), the modifications on male chelicerae (Figs <xref ref-type="fig" rid="F13">13G, H</xref>, <xref ref-type="fig" rid="F15">15F</xref>) and the large, <abbrev xmlns:xlink="http://www.w3.org/1999/xlink" id="ABBRID0E1LBG" xlink:type="simple"><def><p>plate like sclerite </p></def>(pls)</abbrev> in the female epigastric region (Fig. <xref ref-type="fig" rid="F14">14J, K</xref>).</p><fig id="F13" position="float" orientation="portrait"><label>Figure 13.</label><caption><p>
          <italic><tp:taxon-name><tp:taxon-name-part taxon-name-part-type="genus">Ischnothyreus</tp:taxon-name-part> <tp:taxon-name-part taxon-name-part-type="species">tectorius</tp:taxon-name-part></tp:taxon-name></italic> sp. n., male. <bold>A, C, E</bold> habitus, dorsal, lateral and ventral views <bold>B, D, F, I</bold> prosoma, dorsal, lateral, ventral and anterior views <bold>G, H</bold> left chelicera, anterior and posterior views. Abbreviations: <abbrev xmlns:xlink="http://www.w3.org/1999/xlink" xlink:title="strongly protruding extension" id="ABBRID0EBNBG" xlink:type="simple">spe</abbrev> = strongly protruding extension; <abbrev xmlns:xlink="http://www.w3.org/1999/xlink" xlink:title="sclerotized, triangular extension" id="ABBRID0EGNBG" xlink:type="simple">ste</abbrev> = sclerotized, triangular extension. Scale bars: <bold>A, C, E</bold> = 0.4 mm; <bold>B, D, F, I</bold> = 0.2 mm; <bold>G, H</bold> = 0.1 mm.</p></caption><graphic xmlns:xlink="http://www.w3.org/1999/xlink" xlink:href="zookeys-618-039-g013.jpg" position="float" orientation="portrait" xlink:type="simple" id="oo_103609.jpg"/></fig><fig id="F14" position="float" orientation="portrait"><label>Figure 14.</label><caption><p>
          <italic><tp:taxon-name><tp:taxon-name-part taxon-name-part-type="genus">Ischnothyreus</tp:taxon-name-part> <tp:taxon-name-part taxon-name-part-type="species">tectorius</tp:taxon-name-part></tp:taxon-name></italic> sp. n., female. <bold>A, C, E</bold> habitus, dorsal, lateral and ventral views <bold>B, D, F</bold> prosoma, dorsal, lateral and ventral views <bold>G, H, J</bold> epigastric region, ventral view <bold>I, K</bold> epigastric region, dorsal view (<bold>H, I</bold> cleared in lactic acid). Abbreviations: a = apodeme; <abbrev xmlns:xlink="http://www.w3.org/1999/xlink" xlink:title="plate like sclerite" id="ABBRID0EQOBG" xlink:type="simple">pls</abbrev> = plate-like sclerite; <abbrev xmlns:xlink="http://www.w3.org/1999/xlink" xlink:title="triangular shaped atrium" id="ABBRID0EVOBG" xlink:type="simple">tsa</abbrev> = triangular-shaped atrium; <abbrev xmlns:xlink="http://www.w3.org/1999/xlink" xlink:title="winding tube posteriorly" id="ABBRID0E3OBG" xlink:type="simple">wt</abbrev> = winding tube. Scale bars: <bold>A, C, E</bold> =0.4 mm; <bold>B, D, F</bold> = 0.2 mm; <bold>G–K</bold> = 0.1 mm.</p></caption><graphic xmlns:xlink="http://www.w3.org/1999/xlink" xlink:href="zookeys-618-039-g014.jpg" position="float" orientation="portrait" xlink:type="simple" id="oo_103610.jpg"/></fig><fig id="F15" position="float" orientation="portrait"><label>Figure 15.</label><caption><p>
          <italic><tp:taxon-name><tp:taxon-name-part taxon-name-part-type="genus">Ischnothyreus</tp:taxon-name-part> <tp:taxon-name-part taxon-name-part-type="species">tectorius</tp:taxon-name-part></tp:taxon-name></italic> sp. n., male. <bold>A, D</bold> left palp, prolateral view <bold>B</bold> left palpal bulb, dorsal view <bold>C, E</bold> left palp, retrolateral view <bold>F</bold> left chelicerae, anterior view. Abbreviations: <abbrev xmlns:xlink="http://www.w3.org/1999/xlink" xlink:title="scape-like sclerite" id="ABBRID0EMQBG" xlink:type="simple">sls</abbrev> = scape-like sclerite; <abbrev xmlns:xlink="http://www.w3.org/1999/xlink" xlink:title="ventral projection" id="ABBRID0EPQBG" xlink:type="simple">vp</abbrev> = ventral projection; <abbrev xmlns:xlink="http://www.w3.org/1999/xlink" xlink:title="ventral protuberances" id="ABBRID0E1QBG" xlink:type="simple">vpr</abbrev> = ventral protuberance. Scale bars: 0.1 mm.</p></caption><graphic xmlns:xlink="http://www.w3.org/1999/xlink" xlink:href="zookeys-618-039-g015.jpg" position="float" orientation="portrait" xlink:type="simple" id="oo_103611.jpg"/></fig></tp:treatment-sec><tp:treatment-sec sec-type="description" id="SECID0EKRBG"><title>Description.</title><p>Male (holotype). Total length 1.26; carapace 0.73 length, 0.57 width; abdomen 0.65 length, 0.35 width. Habitus as in Fig. <xref ref-type="fig" rid="F13">13A, C, E</xref>. <italic>Carapace</italic>: pale orange, with brown egg-shaped patches behind eyes, ovoid in dorsal view, strongly elevated in lateral view, surface of elevated portion of pars cephalica smooth, sides strongly reticulate, fovea absent, lateral margin straight, smooth (Fig. <xref ref-type="fig" rid="F13">13B, D</xref>). <italic>Clypeus</italic>: anterior margin with <abbrev xmlns:xlink="http://www.w3.org/1999/xlink" id="ABBRID0E3RBG" xlink:type="simple"><def><p>strongly protruding extension </p></def>(spe)</abbrev> (Fig. <xref ref-type="fig" rid="F13">13I</xref>). Carapace anterolateral corners with strongly <abbrev xmlns:xlink="http://www.w3.org/1999/xlink" id="ABBRID0ELSBG" xlink:type="simple"><def><p>sclerotized, triangular extension </p></def>(ste)</abbrev> (Fig. <xref ref-type="fig" rid="F13">13D</xref>). <italic>Eyes</italic>: six, well developed, <abbrev xmlns:xlink="http://www.w3.org/1999/xlink" xlink:title="anterior lateral eyes" id="ABBRID0E1SBG" xlink:type="simple">ALE</abbrev> largest, <abbrev xmlns:xlink="http://www.w3.org/1999/xlink" xlink:title="anterior lateral eyes" id="ABBRID0E4SBG" xlink:type="simple">ALE</abbrev> circular, <abbrev xmlns:xlink="http://www.w3.org/1999/xlink" xlink:title="posterior median eyes" id="ABBRID0EATBG" xlink:type="simple">PME</abbrev> and <abbrev xmlns:xlink="http://www.w3.org/1999/xlink" xlink:title="posterior lateral eyes" id="ABBRID0EDTBG" xlink:type="simple">PLE</abbrev> oval, posterior eye row procurved from both above and front, <abbrev xmlns:xlink="http://www.w3.org/1999/xlink" xlink:title="anterior lateral eyes" id="ABBRID0EGTBG" xlink:type="simple">ALE</abbrev> separated by less than their radius, <abbrev xmlns:xlink="http://www.w3.org/1999/xlink" xlink:title="anterior lateral eyes" id="ABBRID0EJTBG" xlink:type="simple">ALE</abbrev>-<abbrev xmlns:xlink="http://www.w3.org/1999/xlink" xlink:title="posterior lateral eyes" id="ABBRID0EMTBG" xlink:type="simple">PLE</abbrev> separated by less than <abbrev xmlns:xlink="http://www.w3.org/1999/xlink" xlink:title="anterior lateral eyes" id="ABBRID0EPTBG" xlink:type="simple">ALE</abbrev> radius, <abbrev xmlns:xlink="http://www.w3.org/1999/xlink" xlink:title="posterior median eyes" id="ABBRID0ESTBG" xlink:type="simple">PME</abbrev> touching, <abbrev xmlns:xlink="http://www.w3.org/1999/xlink" xlink:title="posterior lateral eyes" id="ABBRID0EVTBG" xlink:type="simple">PLE</abbrev>-<abbrev xmlns:xlink="http://www.w3.org/1999/xlink" xlink:title="posterior median eyes" id="ABBRID0EYTBG" xlink:type="simple">PME</abbrev> touching. <italic>Sternum</italic>: longer than wide, pale orange, uniform, not fused to carapace, surface smooth, setae <!--PageBreak--><!--PageBreak--><!--PageBreak-->sparse. <italic>Mouthparts</italic>: chelicerae, endites and labium orange. Chelicerae straight, base of fang unmodified, strongly sclerotized at lateral margin of paturon, proximal part of paturon with a <abbrev xmlns:xlink="http://www.w3.org/1999/xlink" id="ABBRID0EDUBG" xlink:type="simple"><def><p>scape-like sclerite </p></def>(sls)</abbrev> (Fig. <xref ref-type="fig" rid="F15">15F</xref>), fang groove with a small denticle. Labium rectangular, fused to sternum, anterior margin not indented at middle. Antero<!--PageBreak-->median tip of endites with one strong, tooth-like projection (Fig. <xref ref-type="fig" rid="F13">13E, F</xref>). <italic>Abdomen</italic>: ovoid, rounded posteriorly. Posterior spiracles connected by groove. Pedicel tube short, ribbed, scutum not extending far dorsal of pedicel. Dorsal scutum well sclerotized, pale orange, covering approximately 4/5 of abdomen length, 2/3 of abdomen width, fused to epigastric scutum, middle surface and sides smooth. Epigastric and postepigastric scutum well sclerotized, pale orange, fused, without posteriorly directed lateral apodemes. Dorsum setae present, light, needle-like. <italic>Legs</italic>: pale orange, femur I with two prolateral and two small retrolateral spines, tibia I with four pairs, metatarsus I with two pairs of long ventral spines. Leg II spination is similar to leg I except femur with only one prolateral and one retrolateral spine. Legs III and IV spineless. <italic>Genitalia</italic>: epigastric region with sperm pore large, circular, situated at level of anterior spiracles, anterior margin of sperm pore with a fringe of needle-like setae. Palp strongly sclerotized, right and left palps symmetrical, proximal segments brown, trochanter with <abbrev xmlns:xlink="http://www.w3.org/1999/xlink" id="ABBRID0E3UBG" xlink:type="simple"><def><p>ventral projection </p></def>(vp)</abbrev> (Fig. <xref ref-type="fig" rid="F15">15C</xref>), cymbium brown, fused with bulb, bulb brown, more than two times as long as cymbium, tapering apically, with two small <abbrev xmlns:xlink="http://www.w3.org/1999/xlink" id="ABBRID0ERVBG" xlink:type="simple"><def><p>ventral protuberance </p></def>(vpr)</abbrev> (Fig. <xref ref-type="fig" rid="F15">15E</xref>), distal part elongated, end stout (Fig. <xref ref-type="fig" rid="F15">15A, C, D, E</xref>).</p><p>Female (paratype). Total length 1.24; carapace 0.72 length, 0.44 width; abdomen 0.77 length, 0.56 width. Habitus as in Fig. <xref ref-type="fig" rid="F14">14A, C, E</xref>. As in male except as noted. <italic>Carapace</italic>: without any pattern, broadly oval in dorsal view. <italic>Clypeus</italic>: margin unmodified, <abbrev xmlns:xlink="http://www.w3.org/1999/xlink" xlink:title="anterior lateral eyes" id="ABBRID0EUWBG" xlink:type="simple">ALE</abbrev> separated from edge of carapace by less than their radius. <italic>Mouthparts</italic>: chelicerae and endites unmodified. <italic>Abdomen</italic>: dorsal scutum covering less than 1/2 of abdomen length, less than 1/3 of abdomen width. Postepigastric scutum rectangular, strongly sclerotized. <italic>Genitalia</italic>: the posterior margin of the epigastric scutum is lined with numerous needle-like setae. The epigastric groove is narrow. From the middle of the strongly thickened margin of the postepigastric scutum runs a dark, <abbrev xmlns:xlink="http://www.w3.org/1999/xlink" id="ABBRID0E4WBG" xlink:type="simple"><def><p>winding tube posteriorly </p></def>(wt)</abbrev>, ending in a <abbrev xmlns:xlink="http://www.w3.org/1999/xlink" id="ABBRID0EOXBG" xlink:type="simple"><def><p>triangular-shaped atrium </p></def>(tsa)</abbrev> (Fig. <xref ref-type="fig" rid="F14">14J</xref>); from dorsal view, a large, <abbrev xmlns:xlink="http://www.w3.org/1999/xlink" id="ABBRID0E6XBG" xlink:type="simple"><def><p>plate like sclerite </p></def>(pls)</abbrev> covers the internal structures (Fig. <xref ref-type="fig" rid="F14">14K</xref>).</p></tp:treatment-sec><tp:treatment-sec sec-type="distribution" id="SECID0EOYBG"><title>Distribution.</title><p>Singapore.</p></tp:treatment-sec></tp:taxon-treatment>
